# Supplementary material for: Time-Course Transcriptome Analysis of Gingiva-Derived Mesenchymal Stem Cells Reveals That Fusobacterium nucleatum Triggers Oncogene Expression in the Process of Cell Differentiation
Source: Front Cell Dev Biol. 2020 Jan 14;7:359. doi: 10.3389/fcell.2019.00359 (PMC6970952; doi:10.3389/fcell.2019.00359)
Supplement: TABLE S2 — The gene symbols of all 790 DEGs. [file Table_2.XLSX]

## Sheet: Supplementary Table S2 790genes
Gene symbol
ABCD1
ABL2
AC008764.4
ACTN1
ADAM17
ADAM19
ADAMTS7
ADAMTS8
ADAR
ADM2
ADNP
ADORA2B
AFAP1
AFDN
AFF1
AFF4
AFTPH
AIFM2
AJUBA
AKAP5
ALAD
ALS2
AMMECR1L
ANKIB1
ANKRD11
ANKRD27
ANKS6
ANO4
AP2A2
AP3D1
APOD
ARAF
ARCN1
ARF1
ARHGDIA
ARHGEF12
ARHGEF17
ARHGEF18
ARHGEF2
ARHGEF7
ARID1A
ARIH1
ARL8A
ARL8B
ASB7
ATF4
ATF6B
ATG4B
ATG4D
ATL2
ATN1
ATP11A
ATP13A1
ATP2B1
ATP6V0A4
ATP6V0B
ATP6V0C
ATP6V1B2
ATP7B
ATXN2
ATXN7
AUP1
AVL9
AXL
AZI2
B3GALT4
B3GAT3
BABAM2
BACE1
BCL2L1
BCL7A
BEX2
BEX4
BICRA
BMP1
BMP6
BOC
BRAF
BRD1
BRD4
BRD9
BRI3
BSDC1
BTBD3
BTD
BTG3
BVES
C11orf24
C11orf87
C12orf29
C14orf28
C17orf67
C18orf8
C19orf24
C1orf122
C1orf43
C1QTNF7
C22orf31
C2orf49
C2orf66
C4orf3
C4orf36
C8orf59
C9orf72
CA5B
CADM1
CAMTA2
CARS
CARS2
CCDC115
CCDC59
CCDC82
CCDC9
CCND2
CCNH
CCNK
CCNL1
CD163
CD22
CD302
CD55
CD81
CDC42BPB
CDC42EP1
CDC42EP3
CDH11
CDH13
CDH15
CDK16
CDV3
CENPV
CERCAM
CFB
CFD
CFH
CFI
CHERP
CHI3L2
CHMP1A
CHPT1
CHRM2
CHSY3
CLASP1
CLDN12
CLDND1
CLIP4
CMC2
CNOT1
CNOT3
CNST
COASY
COL15A1
COL21A1
COL5A1
COL8A2
CORIN
CPED1
CPQ
CPSF6
CPSF7
CPT1B
CRIM1
CRLF1
CRLF3
CRY1
CSDC2
CSK
CSNK2A1
CST3
CTBS
CTH
CTNS
CXCL13
CXXC5
CYB5R4
CYBRD1
CYP3A7-CYP3A51P
CYYR1
DAPK1
DAZAP1
DCAF7
DCN
DCP1A
DDHD1
DEDD
DERL1
DGKZ
DIRAS3
DLC1
DLG5
DNAJC4
DOCK9
DSCR3
DTX2
DTX3
DUSP10
DVL3
DYNC1H1
DYNLT3
ECE1
EDC3
EDC4
EDIL3
EFEMP1
EIF2AK2
EIF5A2
ELAVL1
ELK4
ELOF1
EML1
ENPP1
ENPP5
ENTPD4
EP300
EP400
EPHA3
EPHA4
EPHA5
EPHB6
EPHX1
ERAP1
ERICH1
ERMP1
ETV7
EVI2B
FAAP100
FAF2
FAM193A
FAM208B
FAM20A
FAM234A
FAM49B
FAM60A
FAM84B
FARP2
FBLN1
FBLN2
FBLN5
FBRS
FBXO11
FBXO28
FBXO46
FBXW11
FCGRT
FER1L6
FKBP11
FKBP9
FOXJ2
FOXK2
FOXP1
FOXP4
FP565260.3
FRZB
FST
FTO
FZD8
GABRA5
GAK
GALE
GAPVD1
GATAD2A
GBF1
GBX2
GCNT1
GCSAM
GDF15
GEMIN4
GET4
GGT5
GLIPR2
GMEB2
GMPR
GNAI1
GNAQ
GNB5
GNPTG
GNS
GORAB
GORASP2
GPATCH8
GPBP1
GPBP1L1
GPC3
GPR107
GPR153
GRB2
GRINA
GSTT2B
GTDC1
GTF3C5
GTPBP2
HAAO
HCCS
HCFC1
HDAC4
HDAC7
HDAC9
HECTD4
HEG1
HELZ2
HHEX
HIRA
HIST2H4B
HLA-C
HLA-DMB
HMGXB4
HNRNPA0
HNRNPUL1
HPS1
HTR2A
HTRA1
HTT
HUWE1
ICOSLG
IFI27
IFITM3
IFRD1
IGF1
IGF2R
IGFBP2
IL10RA
IL13RA2
IL23A
ILF3
INHBB
INPPL1
INTS1
INTS11
IRAK1
IRF7
IRF9
IRS2
ISG15
ISL2
ISM1
IST1
ITGA7
ITGB5
ITM2B
JAGN1
JAM3
JCAD
JPT1
KANSL3
KCNC4
KCNE3
KDM3B
KDM5A
KDR
KHSRP
KIAA1211
KIAA1644
KIF26A
KIF6
KLC2
KLF5
KLHL26
KLHL5
KMT2D
KREMEN1
L1CAM
L3MBTL4
LAMA1
LARP1
LARP4B
LARP6
LCOR
LGMN
LMBR1
LMF1
LMX1B
LOXL1
LPAR3
LPIN2
LRP10
LRP5
LRRC23
LRRC32
LRRC59
LSM14A
LSP1
LTBP2
LTBP3
LTBR
LVRN
MAF
MAFG
MAGI2
MAN2B2
MAOB
MARK2
MARK3
MAT2A
MAX
MBD6
MBOAT1
MC4R
MCEE
MCM3AP
MCTP1
MDGA1
MECP2
MED10
MED13L
MEGF9
METTL17
MFAP4
MFHAS1
MGAT4A
MGRN1
MICU1
MKL1
MKRN2
MLC1
MMP19
MMP27
MOCS1
MORC2
MORC3
MOV10
MOXD1
MX2
MYEF2
MYO1C
MYO1D
MZB1
N4BP1
NAA30
NAMPT
NAPA
NAPB
NCEH1
NCKAP5
NCOA1
NECTIN3
NEPRO
NF1
NFE2L1
NHSL2
NKIRAS2
NLRP3
NOP14
NPC1
NPIPA7
NPR2
NPRL3
NPTX2
NREP
NRG1
NSRP1
NTMT1
NTNG2
NUDCD1
NUFIP2
NUP153
NUP98
OAS3
OGN
OLAH
OR2L2
ORMDL1
ORMDL3
OSGIN2
OXSR1
P4HA3
PAFAH1B3
PAK2
PAPD4
PAPPA2
PARP12
PATL1
PCDHGA10
PCDHGA11
PCDHGA12
PCDHGA9
PCDHGB6
PCDHGC3
PCID2
PCNX4
PCOLCE2
PDE1A
PDHX
PEX14
PHKA1
PHKA2
PI4KA
PIAS4
PIGQ
PIK3IP1
PIP
PIP5K1A
PITPNM2
PITPNM3
PKIA
PLA2R1
PLCG2
PLEKHB2
PLOD3
PLS1
PLSCR1
PLXDC2
PLXNB1
PLXND1
PMPCA
PNPLA8
PODNL1
POGZ
POLG
POPDC3
POR
PPARG
PPFIA1
PPM1G
PPP1R15A
PPP1R15B
PPP2R2A
PPP3R1
PPP6C
PPP6R1
PRCC
PRCP
PRDM2
PRPF8
PRRC2A
PRRC2B
PRRC2C
PRUNE2
PTBP1
PTGIS
PTK2B
PTPRG
PTPRJ
PVR
R3HDM2
RAB11B
RAB32
RAB5A
RAB9A
RAC1
RAD23A
RAF1
RAMP1
RANBP3
RANBP9
RAPGEF1
RAPH1
RASL12
RAVER1
RBBP6
RBCK1
RBM17
RBM6
REXO1
RGMA
RGS7
RHEB
RHOT1
RHOT2
RHPN1
RICTOR
RIN3
RIPK2
RND3
RNF10
RNF111
RNF130
RNF169
RNF185
RNF19A
RNF213
RNF214
RNF216
RNF4
RPAP1
RRBP1
RREB1
RRNAD1
RSL24D1
RUBCNL
S1PR2
SARDH
SART1
SAV1
SBF1
SBNO2
SCAF1
SCAF4
SCAMP4
SCAND1
SCMH1
SCPEP1
SEC16A
SEC24C
SELENOK
SENP5
SERAC1
SERINC1
SERPINF1
SERPINI1
SESN3
SETDB1
SF1
SFRP1
SGTA
SH2D2A
SHISA5
SHKBP1
SHMT2
SHROOM3
SIAE
SIN3B
SIX2
SKI
SLAIN2
SLC12A7
SLC15A3
SLC1A5
SLC22A15
SLC22A4
SLC25A25
SLC26A11
SLC2A12
SLC35A2
SLC35A4
SLC38A1
SLC38A2
SLC41A1
SLC43A3
SLC5A9
SLC7A6
SLIT3
SMAD3
SMAD6
SMARCA4
SMG1
SMG7
SMPD1
SMPD4
SMURF1
SNAPC1
SNRNP200
SNRPB
SNX11
SNX24
SNX29
SOAT1
SOD3
SP2
SPIDR
SPINK5
SPIRE1
SPP1
SPPL3
SRC
SRGAP1
SRRM2
SSPN
SSU72
ST6GALNAC3
STAT3
STIM1
STMN2
STRN3
STRN4
STX16
SUMF1
SUPT6H
SUSD1
SYDE1
SYMPK
SYN1
SYNE1
TAF10
TAF3
TAOK3
TAP1
TBC1D15
TBC1D22B
TBP
TCERG1
TCOF1
TCTN1
TDRP
TEAD1
TEDDM1
TFE3
THOC5
THSD7A
TIGD2
TIMM9
TIMP1
TIMP2
TJAP1
TLX3
TM9SF4
TMEM161A
TMEM173
TMEM190
TMEM198
TMEM206
TMEM222
TMEM59
TMEM67
TMEM69
TMUB2
TNFAIP1
TNFRSF10A
TNIP2
TNPO3
TNRC18
TOMM40
TOX4
TP53I11
TRABD
TRAF3IP2
TRIM25
TRIT1
TRPC6
TRPV6
TRRAP
TSPAN31
TSPAN32
TSPOAP1
TSPYL2
TTBK2
TTC17
TULP4
UBA2
UBAP2L
UBE2D2
UBE2D3
UBE2G1
UBE2H
UBE2L6
UBE2Q1
UBE2W
UBE3A
UBN1
UBQLN1
UBR4
UFM1
ULBP1
USF2
USHBP1
USP25
USP31
USP32
USP54
USP9X
UTP23
UVRAG
VAC14
VEGFC
VKORC1L1
VPS13D
VPS37A
VSTM4
WAC
WAPL
WASL
WDFY3
WDR17
WDTC1
WHAMM
WNK1
WNK2
WRNIP1
WWC2
XPO6
XPR1
YLPM1
YPEL5
YTHDF1
ZC3HAV1
ZCCHC11
ZDHHC1
ZDHHC7
ZKSCAN8
ZNF157
ZNF350
ZNF414
ZNF430
ZNF580
ZNF609
ZNF699
ZNF800
ZNF804A
ZRANB1
ZUFSP
ZZEF1
