# Supplementary material for: Time-Course Transcriptome Analysis of Gingiva-Derived Mesenchymal Stem Cells Reveals That Fusobacterium nucleatum Triggers Oncogene Expression in the Process of Cell Differentiation
Source: Front Cell Dev Biol. 2020 Jan 14;7:359. doi: 10.3389/fcell.2019.00359 (PMC6970952; doi:10.3389/fcell.2019.00359)
Supplement: TABLE S3 — GO enrichment analysis of all co-regulated DEGs. [file Table_3.XLSX]

## Sheet: Sheet1
ID	Description	Taxonomy	GeneRatio	BgRatio	pvalue	p.adjust	qvalue	geneID	Count
GO:0034332	adherens junction organization	biological process	25/719	139/18493	1.35725e-10	6.45372e-07	5.82046e-07	ACTN1/AFDN/AJUBA/APOD/ARHGEF7/CADM1/CDH11/CDH13/CDH15/CLASP1/CSK/DLC1/DLG5/EPHA3/KDR/NECTIN3/PIP5K1A/PTK2B/PTPRJ/PVR/RAC1/SFRP1/SMAD3/SRC/WHAMM	25
GO:0034333	adherens junction assembly	biological process	17/719	88/18493	4.0684e-08	6.01585e-05	5.42556e-05	ACTN1/AJUBA/APOD/ARHGEF7/CLASP1/DLC1/DLG5/EPHA3/KDR/PIP5K1A/PTK2B/PTPRJ/RAC1/SFRP1/SMAD3/SRC/WHAMM	17
GO:0007045	cell-substrate adherens junction assembly	biological process	16/719	79/18493	5.06066e-08	6.01585e-05	5.42556e-05	ACTN1/AJUBA/APOD/ARHGEF7/CLASP1/DLC1/EPHA3/KDR/PIP5K1A/PTK2B/PTPRJ/RAC1/SFRP1/SMAD3/SRC/WHAMM	16
GO:0048041	focal adhesion assembly	biological process	16/719	79/18493	5.06066e-08	6.01585e-05	5.42556e-05	ACTN1/AJUBA/APOD/ARHGEF7/CLASP1/DLC1/EPHA3/KDR/PIP5K1A/PTK2B/PTPRJ/RAC1/SFRP1/SMAD3/SRC/WHAMM	16
GO:0007044	cell-substrate junction assembly	biological process	16/719	95/18493	7.25529e-07	0.000689978	0.000622275	ACTN1/AJUBA/APOD/ARHGEF7/CLASP1/DLC1/EPHA3/KDR/PIP5K1A/PTK2B/PTPRJ/RAC1/SFRP1/SMAD3/SRC/WHAMM	16
GO:0034330	cell junction organization	biological process	29/719	287/18493	2.73435e-06	0.0018562	0.00167406	ACTN1/AFDN/AJUBA/APOD/ARHGEF7/CADM1/CDH11/CDH13/CDH15/CLASP1/CSK/DLC1/DLG5/EPHA3/HDAC7/HEG1/KDR/MYO1C/NECTIN3/PIP5K1A/PTK2B/PTPRJ/PVR/RAC1/RAPGEF1/SFRP1/SMAD3/SRC/WHAMM	29
GO:0019058	viral life cycle	biological process	29/719	289/18493	3.14035e-06	0.0018562	0.00167406	ADAR/AXL/CCNK/CD55/CD81/CHMP1A/EIF2AK2/HTR2A/IFI27/IFITM3/ILF3/ISG15/IST1/ITGB5/LARP1/NPC1/NUP153/OAS3/PI4KA/PLSCR1/PVR/RAB5A/RAD23A/SLC1A5/TRIM25/UVRAG/VPS37A/XPR1/ZC3HAV1	29
GO:0031589	cell-substrate adhesion	biological process	32/719	338/18493	3.43196e-06	0.0018562	0.00167406	ACTN1/AJUBA/APOD/ARHGEF7/AXL/BRAF/BVES/CDH13/CLASP1/DLC1/EDIL3/EPHA3/FBLN1/FBLN2/FBLN5/ITGA7/ITGB5/JAM3/KDR/L1CAM/NF1/PIP5K1A/PPFIA1/PTK2B/PTPRJ/RAC1/RREB1/SFRP1/SMAD3/SMAD6/SRC/WHAMM	32
GO:0031346	positive regulation of cell projection organization	biological process	34/719	371/18493	3.51331e-06	0.0018562	0.00167406	ABL2/ADNP/ANKRD27/ARF1/ARHGDIA/ARHGEF7/BRAF/CDC42EP1/CDC42EP3/DLG5/DVL3/EP300/EPHA3/EPHA4/HDAC4/HTT/IST1/L1CAM/LPAR3/MAGI2/MARK2/PLXNB1/PLXND1/PTK2B/RAC1/RAPGEF1/RREB1/SERPINF1/SERPINI1/SMURF1/SRC/STMN2/WASL/ZNF804A	34
GO:0007160	cell-matrix adhesion	biological process	24/719	222/18493	6.22295e-06	0.0028904	0.00260679	ACTN1/AJUBA/APOD/ARHGEF7/CDH13/CLASP1/DLC1/EPHA3/FBLN5/ITGA7/ITGB5/JAM3/KDR/L1CAM/NF1/PIP5K1A/PPFIA1/PTK2B/PTPRJ/RAC1/SFRP1/SMAD3/SRC/WHAMM	24
GO:0034329	cell junction assembly	biological process	25/719	238/18493	6.68653e-06	0.0028904	0.00260679	ACTN1/AFDN/AJUBA/APOD/ARHGEF7/CDH11/CDH13/CDH15/CLASP1/DLC1/DLG5/EPHA3/HDAC7/HEG1/KDR/MYO1C/PIP5K1A/PTK2B/PTPRJ/RAC1/RAPGEF1/SFRP1/SMAD3/SRC/WHAMM	25
GO:0009615	response to virus	biological process	29/719	315/18493	1.66466e-05	0.00659622	0.00594898	ADAR/ARF1/BCL2L1/CHRM2/EIF2AK2/GBF1/HNRNPUL1/HTRA1/IFI27/IFITM3/IL23A/ILF3/IRF7/IRF9/ISG15/LSM14A/MX2/NLRP3/OAS3/PLSCR1/RNF216/SELENOK/SRC/TMEM173/TRAF3IP2/TRIM25/TSPAN32/XPR1/ZC3HAV1	29
GO:0043900	regulation of multi-organism process	biological process	32/719	371/18493	2.311e-05	0.00845292	0.00762348	ADAR/BMP6/CCNK/CD55/EIF2AK2/EP300/FOXP1/HTRA1/IFI27/IFITM3/IGF1/IL23A/ILF3/INHBB/ISG15/LARP1/NPR2/OAS3/PLSCR1/RAD23A/RIPK2/RNF216/SELENOK/SMARCA4/SPINK5/SYDE1/TIMP1/TMEM173/TRAF3IP2/TRIM25/TSPAN32/ZC3HAV1	32
GO:0071900	regulation of protein serine/threonine kinase activity	biological process	39/719	496/18493	2.58855e-05	0.00879182	0.00792914	ADORA2B/AJUBA/ALS2/BRAF/CCND2/CCNH/CCNK/CD81/CSK/DIRAS3/DUSP10/DVL3/EIF2AK2/EPHA4/FAM20A/FZD8/GDF15/HHEX/HTR2A/HTT/IGF1/IRAK1/LPAR3/LRP5/NF1/NRG1/PKIA/PTK2B/PTPRJ/RAF1/RAPGEF1/RIPK2/S1PR2/SFRP1/SMPD1/SRC/TAOK3/UVRAG/WNK1	39
GO:0045785	positive regulation of cell adhesion	biological process	33/719	397/18493	3.63563e-05	0.0115249	0.0103941	ADAM19/AFDN/AP3D1/ARHGEF7/BRAF/CD55/CDH13/CSK/CXCL13/DUSP10/EDIL3/FAM49B/FBLN2/GRB2/HLA-DMB/ICOSLG/IGF1/IGFBP2/IL23A/KDR/NLRP3/PAK2/PTK2B/PTPRJ/RAC1/RIPK2/RREB1/SART1/SELENOK/SFRP1/SMAD3/SRC/TFE3	33
GO:0032386	regulation of intracellular transport	biological process	34/719	422/18493	5.21692e-05	0.0150141	0.0135409	ADORA2B/APOD/ARF1/B3GAT3/BACE1/BRAF/BVES/CHRM2/CPSF6/DYNC1H1/HTR2A/HUWE1/IFI27/IGF1/IL13RA2/MLC1/MX2/MYO1C/NAPA/NAPB/NF1/NUP153/PKIA/RAB11B/RAB5A/RHOT1/SEC16A/SMAD3/SRC/SUPT6H/SYN1/TM9SF4/TMEM173/UBE2D3	34
GO:0010976	positive regulation of neuron projection development	biological process	25/719	269/18493	5.36783e-05	0.0150141	0.0135409	ABL2/ADNP/ANKRD27/ARF1/ARHGDIA/BRAF/DLG5/DVL3/EP300/EPHA3/EPHA4/IST1/L1CAM/LPAR3/MAGI2/MARK2/PLXNB1/PLXND1/PTK2B/RAPGEF1/SERPINF1/SERPINI1/SMURF1/STMN2/ZNF804A	25
GO:0045666	positive regulation of neuron differentiation	biological process	30/719	356/18493	6.33783e-05	0.0167424	0.0150996	ABL2/ADNP/ANKRD27/ARF1/ARHGDIA/ARHGEF2/BMP6/BRAF/DLG5/DVL3/EP300/EPHA3/EPHA4/IST1/L1CAM/LPAR3/MAGI2/MARK2/NCOA1/PLXNB1/PLXND1/PTK2B/RAPGEF1/SERPINF1/SERPINI1/SMURF1/STMN2/TIMP2/TRPC6/ZNF804A	30
GO:0051701	interaction with host	biological process	21/719	209/18493	6.88318e-05	0.0172261	0.0155358	AXL/BCL2L1/CCNK/CD55/CD81/EIF2AK2/GRB2/HTR2A/IFITM3/IST1/ITGB5/NPC1/NUP153/PVR/SLC1A5/SMAD3/SRC/THOC5/TRIM25/UVRAG/XPR1	21
GO:0051607	defense response to virus	biological process	22/719	228/18493	8.54613e-05	0.0203184	0.0183247	ADAR/EIF2AK2/HTRA1/IFI27/IFITM3/IL23A/ILF3/IRF7/IRF9/ISG15/LSM14A/MX2/NLRP3/OAS3/PLSCR1/RNF216/SELENOK/TMEM173/TRAF3IP2/TRIM25/TSPAN32/ZC3HAV1	22
GO:0051893	regulation of focal adhesion assembly	biological process	10/719	60/18493	9.61403e-05	0.0207794	0.0187405	APOD/CLASP1/DLC1/EPHA3/KDR/PTPRJ/RAC1/SFRP1/SMAD3/SRC	10
GO:0090109	regulation of cell-substrate junction assembly	biological process	10/719	60/18493	9.61403e-05	0.0207794	0.0187405	APOD/CLASP1/DLC1/EPHA3/KDR/PTPRJ/RAC1/SFRP1/SMAD3/SRC	10
GO:0033962	cytoplasmic mRNA processing body assembly	biological process	6/719	21/18493	0.000111221	0.0229936	0.0207374	ATXN2/CNOT1/DYNC1H1/EDC3/LSM14A/PATL1	6
GO:1901888	regulation of cell junction assembly	biological process	12/719	87/18493	0.000133236	0.0245729	0.0221617	APOD/CLASP1/DLC1/EPHA3/KDR/MYO1C/PTPRJ/RAC1/RAPGEF1/SFRP1/SMAD3/SRC	12
GO:0043087	regulation of GTPase activity	biological process	36/719	481/18493	0.000142173	0.0245729	0.0221617	AFDN/AJUBA/ALS2/ANKRD27/ARHGDIA/ARHGEF12/ARHGEF7/BVES/CXCL13/DLC1/DOCK9/DVL3/EPHA3/EPHA4/EPHA5/GAPVD1/GNAQ/GNB5/NF1/NPRL3/PIP5K1A/PLXNB1/PLXND1/PTK2B/RANBP3/RAPGEF1/RGS7/RICTOR/RIN3/SBF1/SFRP1/SRGAP1/SYDE1/TBC1D15/TBC1D22B/WNK1	36
GO:1901652	response to peptide	biological process	36/719	481/18493	0.000142173	0.0245729	0.0221617	ARHGEF2/ATP6V0A4/ATP6V0B/ATP6V0C/ATP6V1B2/BACE1/BRAF/CRY1/CSK/ENPP1/EPHA4/GCNT1/GDF15/GNAI1/GRB2/HDAC9/HHEX/IGF1/INHBB/INPPL1/IRS2/KLF5/LGMN/LPIN2/MAX/MC4R/MYO1C/NAMPT/POR/PPARG/RIPK2/SESN3/SRC/STAT3/TIMP1/WDTC1	36
GO:0016055	Wnt signaling pathway	biological process	35/719	463/18493	0.000144588	0.0245729	0.0221617	AP2A2/ATP6V0C/AXL/CSNK2A1/DVL3/FBXW11/FRZB/FZD8/GNAQ/GPC3/HHEX/HMGXB4/IGFBP2/KREMEN1/LRP5/MAGI2/MARK2/MOV10/PIAS4/PLCG2/PPP3R1/RAB5A/RAC1/RAPGEF1/RNF213/SFRP1/SKI/SMAD3/SMARCA4/SMURF1/SRC/TMEM198/WNK1/WNK2/ZRANB1	35
GO:0016241	regulation of macroautophagy	biological process	17/719	158/18493	0.000144699	0.0245729	0.0221617	ATP6V0B/ATP6V0C/ATP6V1B2/C9orf72/DCN/HTT/KDR/LARP1/NPC1/NPRL3/RAB5A/RHEB/RIPK2/SESN3/SMURF1/UVRAG/WAC	17
GO:0198738	cell-cell signaling by wnt	biological process	35/719	465/18493	0.000157135	0.0257647	0.0232366	AP2A2/ATP6V0C/AXL/CSNK2A1/DVL3/FBXW11/FRZB/FZD8/GNAQ/GPC3/HHEX/HMGXB4/IGFBP2/KREMEN1/LRP5/MAGI2/MARK2/MOV10/PIAS4/PLCG2/PPP3R1/RAB5A/RAC1/RAPGEF1/RNF213/SFRP1/SKI/SMAD3/SMARCA4/SMURF1/SRC/TMEM198/WNK1/WNK2/ZRANB1	35
GO:0016239	positive regulation of macroautophagy	biological process	10/719	64/18493	0.000167958	0.0265995	0.0239894	C9orf72/DCN/HTT/KDR/LARP1/RIPK2/SESN3/SMURF1/UVRAG/WAC	10
GO:0019079	viral genome replication	biological process	14/719	117/18493	0.00018013	0.0265995	0.0239894	ADAR/CCNK/EIF2AK2/IFI27/IFITM3/ILF3/ISG15/LARP1/OAS3/PI4KA/PLSCR1/RAB5A/RAD23A/ZC3HAV1	14
GO:0045069	regulation of viral genome replication	biological process	12/719	90/18493	0.000185041	0.0265995	0.0239894	ADAR/CCNK/EIF2AK2/IFI27/IFITM3/ILF3/ISG15/LARP1/OAS3/PLSCR1/RAD23A/ZC3HAV1	12
GO:0050769	positive regulation of neurogenesis	biological process	34/719	453/18493	0.000204811	0.0265995	0.0239894	ABL2/ADNP/ANKRD27/ARF1/ARHGDIA/ARHGEF2/BMP6/BRAF/DLG5/DVL3/EP300/EPHA3/EPHA4/IST1/L1CAM/LPAR3/MAGI2/MARK2/NCOA1/PLXNB1/PLXND1/PPARG/PTK2B/RAPGEF1/RHEB/SERPINF1/SERPINI1/SMURF1/STMN2/TIMP2/TRPC6/VEGFC/ZNF609/ZNF804A	34
GO:0030260	entry into host cell	biological process	15/719	133/18493	0.000208548	0.0265995	0.0239894	AXL/CD55/CD81/GRB2/HTR2A/IFITM3/ITGB5/NPC1/NUP153/PVR/SLC1A5/SRC/TRIM25/UVRAG/XPR1	15
GO:0044409	entry into host	biological process	15/719	133/18493	0.000208548	0.0265995	0.0239894	AXL/CD55/CD81/GRB2/HTR2A/IFITM3/ITGB5/NPC1/NUP153/PVR/SLC1A5/SRC/TRIM25/UVRAG/XPR1	15
GO:0051806	entry into cell of other organism involved in symbiotic interaction	biological process	15/719	133/18493	0.000208548	0.0265995	0.0239894	AXL/CD55/CD81/GRB2/HTR2A/IFITM3/ITGB5/NPC1/NUP153/PVR/SLC1A5/SRC/TRIM25/UVRAG/XPR1	15
GO:0051828	entry into other organism involved in symbiotic interaction	biological process	15/719	133/18493	0.000208548	0.0265995	0.0239894	AXL/CD55/CD81/GRB2/HTR2A/IFITM3/ITGB5/NPC1/NUP153/PVR/SLC1A5/SRC/TRIM25/UVRAG/XPR1	15
GO:0035307	positive regulation of protein dephosphorylation	biological process	8/719	43/18493	0.000217742	0.0265995	0.0239894	DLC1/MAGI2/PPP1R15A/PPP1R15B/PTBP1/SMPD1/SPPL3/SYMPK	8
GO:1903391	regulation of adherens junction organization	biological process	10/719	66/18493	0.000218166	0.0265995	0.0239894	APOD/CLASP1/DLC1/EPHA3/KDR/PTPRJ/RAC1/SFRP1/SMAD3/SRC	10
GO:0031331	positive regulation of cellular catabolic process	biological process	28/719	347/18493	0.000227849	0.0270856	0.0244279	ABCD1/ANKIB1/ARIH1/C9orf72/CD81/CNOT1/DAPK1/DCN/HTR2A/HTT/IGF1/IRS2/KDR/KHSRP/LARP1/MOV10/PTK2B/RAD23A/RIPK2/RNF19A/SESN3/SGTA/SMURF1/TMEM59/UBQLN1/UVRAG/WAC/ZC3HAV1	28
GO:0046928	regulation of neurotransmitter secretion	biological process	13/719	106/18493	0.000237248	0.0275149	0.0248151	ADORA2B/BACE1/BRAF/CHRM2/HTR2A/KCNC4/MCTP1/NAPA/NAPB/NF1/RAB5A/RHOT1/SYN1	13
GO:0061614	pri-miRNA transcription by RNA polymerase II	biological process	8/719	44/18493	0.00025717	0.0291153	0.0262584	HDAC4/KLF5/PPARG/SMAD3/SMAD6/SMARCA4/STAT3/TEAD1	8
GO:0034340	response to type I interferon	biological process	12/719	94/18493	0.000280107	0.0307121	0.0276986	ADAR/HLA-C/IFI27/IFITM3/IRAK1/IRF7/IRF9/ISG15/LSM14A/MX2/OAS3/SHMT2	12
GO:0035306	positive regulation of dephosphorylation	biological process	9/719	56/18493	0.000284192	0.0307121	0.0276986	DLC1/MAGI2/PPP1R15A/PPP1R15B/PTBP1/SMAD3/SMPD1/SPPL3/SYMPK	9
GO:0043405	regulation of MAP kinase activity	biological process	27/719	335/18493	0.00029836	0.0309058	0.0278732	ADORA2B/AJUBA/BRAF/CD81/CSK/DUSP10/DVL3/EIF2AK2/EPHA4/FZD8/GDF15/HTR2A/IGF1/IRAK1/LPAR3/NF1/NRG1/PTK2B/PTPRJ/RAF1/RAPGEF1/RIPK2/S1PR2/SFRP1/SMPD1/SRC/TAOK3	27
GO:0009896	positive regulation of catabolic process	biological process	31/719	407/18493	0.000298983	0.0309058	0.0278732	ABCD1/ANKIB1/ARIH1/ATG4B/C9orf72/CD81/CNOT1/CSNK2A1/DAPK1/DCN/GPC3/HTR2A/HTT/IGF1/IRS2/KDR/KHSRP/LARP1/MOV10/PTK2B/RAD23A/RIPK2/RNF19A/SESN3/SGTA/SMURF1/TMEM59/UBQLN1/UVRAG/WAC/ZC3HAV1	31
GO:0043112	receptor metabolic process	biological process	18/719	184/18493	0.000309453	0.0313074	0.0282354	ALS2/AP2A2/ARF1/ATXN2/BVES/CD81/ECE1/GRB2/LGMN/MAGI2/NRG1/PLCG2/PPARG/RAB11B/RAB5A/RAMP1/SMURF1/UVRAG	18
GO:1901653	cellular response to peptide	biological process	28/719	356/18493	0.000345768	0.0342233	0.0308651	ARHGEF2/ATP6V0A4/ATP6V0B/ATP6V0C/ATP6V1B2/BACE1/CSK/ENPP1/EPHA4/GDF15/GRB2/HDAC9/IGF1/INHBB/IRS2/KLF5/LGMN/LPIN2/MAX/MYO1C/NAMPT/POR/PPARG/RIPK2/SESN3/SRC/STAT3/WDTC1	28
GO:0035313	wound healing, spreading of epidermal cells	biological process	5/719	17/18493	0.000367063	0.0342233	0.0308651	ADAM17/AJUBA/CLASP1/COL5A1/RREB1	5
GO:0070886	positive regulation of calcineurin-NFAT signaling cascade	biological process	5/719	17/18493	0.000367063	0.0342233	0.0308651	CHERP/IGF1/NRG1/PTBP1/SPPL3	5
GO:0106058	positive regulation of calcineurin-mediated signaling	biological process	5/719	17/18493	0.000367063	0.0342233	0.0308651	CHERP/IGF1/NRG1/PTBP1/SPPL3	5
GO:0043254	regulation of protein complex assembly	biological process	33/719	451/18493	0.000398611	0.0364499	0.0328733	AJUBA/ANKRD27/ARF1/ARHGEF2/ATXN2/CDC42EP1/CDC42EP3/CLASP1/CNOT1/CXCL13/EIF2AK2/EP300/FARP2/GRB2/HCFC1/MECP2/MYO1C/NAPA/NAPB/PEX14/PTK2B/RAC1/RAF1/RICTOR/RNF4/SLAIN2/SMAD6/SPIDR/SPIRE1/SRC/STMN2/WASL/WHAMM	33
GO:2000401	regulation of lymphocyte migration	biological process	9/719	59/18493	0.00042495	0.0381253	0.0343843	ADAM17/APOD/CXCL13/GCSAM/OXSR1/PTK2B/SELENOK/WASL/WNK1	9
GO:0035303	regulation of dephosphorylation	biological process	19/719	206/18493	0.000449535	0.039584	0.0356999	B3GAT3/CNST/DLC1/EIF2AK2/HTT/MAGI2/MFHAS1/MYO1D/PPP1R15A/PPP1R15B/PPP2R2A/PPP6R1/PTBP1/SMAD3/SMG7/SMPD1/SPPL3/SYMPK/WNK1	19
GO:0001667	ameboidal-type cell migration	biological process	33/719	456/18493	0.000483978	0.0401672	0.0362259	ADAM17/ARHGEF7/BRAF/CDH13/CENPV/CLASP1/CXCL13/DCN/DUSP10/FOXP1/GBX2/GLIPR2/GPC3/HDAC7/HDAC9/JCAD/KDR/LGMN/MECP2/NF1/PIP5K1A/PLXND1/PPARG/PRCP/PTK2B/PTPRG/RREB1/SERPINF1/SRC/SYDE1/TIMP1/VEGFC/ZNF580	33
GO:1902893	regulation of pri-miRNA transcription by RNA polymerase II	biological process	7/719	37/18493	0.000484577	0.0401672	0.0362259	HDAC4/KLF5/SMAD3/SMAD6/SMARCA4/STAT3/TEAD1	7
GO:0043406	positive regulation of MAP kinase activity	biological process	22/719	258/18493	0.000494296	0.0401672	0.0362259	ADORA2B/AJUBA/BRAF/CD81/CSK/DVL3/EIF2AK2/EPHA4/FZD8/GDF15/HTR2A/IGF1/IRAK1/LPAR3/NRG1/PTK2B/RAF1/RAPGEF1/RIPK2/S1PR2/SRC/TAOK3	22
GO:1902895	positive regulation of pri-miRNA transcription by RNA polymerase II	biological process	6/719	27/18493	0.000497143	0.0401672	0.0362259	KLF5/SMAD3/SMAD6/SMARCA4/STAT3/TEAD1	6
GO:0032273	positive regulation of protein polymerization	biological process	14/719	129/18493	0.000498395	0.0401672	0.0362259	ARF1/CDC42EP1/CDC42EP3/CLASP1/GRB2/MECP2/MYO1C/PTK2B/RAC1/RICTOR/SLAIN2/SPIRE1/WASL/WHAMM	14
GO:0010810	regulation of cell-substrate adhesion	biological process	19/719	209/18493	0.000537736	0.0421565	0.03802	APOD/ARHGEF7/BRAF/CDH13/CLASP1/DLC1/EDIL3/EPHA3/FBLN1/FBLN2/KDR/NF1/PTK2B/PTPRJ/RAC1/RREB1/SFRP1/SMAD3/SRC	19
GO:0030198	extracellular matrix organization	biological process	27/719	348/18493	0.000540809	0.0421565	0.03802	ADAM19/BMP1/CLASP1/COL15A1/COL5A1/COL8A2/CST3/DCN/FBLN1/FBLN2/FBLN5/HTRA1/ITGA7/ITGB5/JAM3/KDR/LAMA1/MFAP4/MMP19/NF1/PLOD3/SERAC1/SMAD3/SPINK5/SPP1/TIMP1/TIMP2	27
GO:0006650	glycerophospholipid metabolic process	biological process	28/719	367/18493	0.000560931	0.0425469	0.038372	AJUBA/ARF1/CHPT1/DGKZ/GRB2/HTR2A/INPPL1/IRS2/LPIN2/MBOAT1/MECP2/NRG1/PI4KA/PIGQ/PIP5K1A/PITPNM2/PITPNM3/PLCG2/PLSCR1/PNPLA8/RAB5A/SBF1/SERAC1/SERINC1/SMG1/SMPD4/SRC/VAC14	28
GO:0060627	regulation of vesicle-mediated transport	biological process	35/719	498/18493	0.000563713	0.0425469	0.038372	ABL2/ADORA2B/ANKRD27/ARF1/ATXN2/AXL/BACE1/BRAF/BVES/CD22/CDH13/CHRM2/CLASP1/CNST/CSK/EPHA3/GPC3/HTR2A/IL13RA2/MAGI2/MCTP1/NAPA/NAPB/PLCG2/PPARG/PTPRJ/RAB11B/RAB5A/RAB9A/RAC1/RAPGEF1/SRC/SYN1/TRPV6/WASL	35
GO:0035567	non-canonical Wnt signaling pathway	biological process	12/719	102/18493	0.000597639	0.0444027	0.0400458	AP2A2/DVL3/FRZB/FZD8/GPC3/MAGI2/MOV10/PPP3R1/RAC1/RNF213/SFRP1/SMURF1	12
GO:0001952	regulation of cell-matrix adhesion	biological process	13/719	117/18493	0.00062493	0.045716	0.0412302	APOD/CDH13/CLASP1/DLC1/EPHA3/KDR/NF1/PTK2B/PTPRJ/RAC1/SFRP1/SMAD3/SRC	13
GO:0060337	type I interferon signaling pathway	biological process	11/719	89/18493	0.000657473	0.0466609	0.0420824	ADAR/HLA-C/IFI27/IFITM3/IRAK1/IRF7/IRF9/ISG15/LSM14A/MX2/OAS3	11
GO:0071357	cellular response to type I interferon	biological process	11/719	89/18493	0.000657473	0.0466609	0.0420824	ADAR/HLA-C/IFI27/IFITM3/IRAK1/IRF7/IRF9/ISG15/LSM14A/MX2/OAS3	11
GO:0005774	vacuolar membrane	cellular compoment	34/753	397/19659	1.11778e-05	0.00627073	0.00557712	ABCD1/AP2A2/AP3D1/ARL8A/ARL8B/ATP11A/ATP6V0A4/ATP6V0B/ATP6V0C/ATP6V1B2/BRI3/CCDC115/CTNS/CYBRD1/ECE1/ENPP1/ENTPD4/GNAI1/GNAQ/HLA-DMB/IFITM3/IGF2R/MAN2B2/NAPA/NAPB/NPC1/NPRL3/PRCP/RHEB/SLC15A3/SLC26A11/TMEM59/VAC14/WDFY3	34
GO:0062023	collagen-containing extracellular matrix	cellular compoment	28/753	332/19659	8.52338e-05	0.0204049	0.0181479	ADAM19/ADAMTS8/CDH13/COL15A1/COL21A1/COL5A1/COL8A2/DCN/EDIL3/EFEMP1/FBLN1/FBLN2/FBLN5/GPC3/HTRA1/L1CAM/LAMA1/LOXL1/LTBP2/MEGF9/MFAP4/OGN/PLOD3/SERPINF1/SFRP1/SOD3/TIMP1/TIMP2	28
GO:0031252	cell leading edge	cellular compoment	31/753	390/19659	0.000109117	0.0204049	0.0181479	ACTN1/ADAM17/AJUBA/AKAP5/ALS2/ARF1/ARHGEF2/ARHGEF7/ATF4/ATP2B1/ATP6V1B2/CDC42BPB/DGKZ/DLC1/GABRA5/GBF1/INPPL1/JCAD/KCNC4/MYO1C/MYO1D/PIP5K1A/PLXND1/PTK2B/PTPRJ/RAB5A/RAC1/RAPH1/SRC/STMN2/WASL	31
GO:0005770	late endosome	cellular compoment	22/753	243/19659	0.000175724	0.0246453	0.0219193	ANKRD27/ARF1/ARL8A/ARL8B/ATP7B/BACE1/CHMP1A/CTNS/DERL1/HLA-DMB/HTT/IFITM3/IGF2R/LGMN/MAGI2/NPC1/RAB9A/SRC/TMEM59/UVRAG/VAC14/VPS37A	22
GO:0035770	ribonucleoprotein granule	cellular compoment	20/753	219/19659	0.000303987	0.024987	0.0222232	AJUBA/ATXN2/C9orf72/CNOT1/CNOT3/DCP1A/EDC3/EDC4/ELAVL1/ICOSLG/KHSRP/LARP1/LARP4B/LSM14A/MOV10/NUFIP2/PATL1/RAC1/SYMPK/SYNE1	20
GO:0031012	extracellular matrix	cellular compoment	35/753	490/19659	0.000323451	0.024987	0.0222232	ADAM19/ADAMTS8/CDH13/COL15A1/COL21A1/COL5A1/COL8A2/DCN/EDIL3/EFEMP1/FBLN1/FBLN2/FBLN5/GPC3/HTRA1/L1CAM/LAMA1/LOXL1/LRRC32/LTBP2/LTBP3/MEGF9/MFAP4/MMP19/MMP27/OGN/PLOD3/PLSCR1/PODNL1/SERAC1/SERPINF1/SFRP1/SOD3/TIMP1/TIMP2	35
GO:0000932	P-body	cellular compoment	11/753	84/19659	0.000352	0.024987	0.0222232	AJUBA/C9orf72/CNOT1/CNOT3/DCP1A/EDC3/EDC4/LSM14A/MOV10/PATL1/SYNE1	11
GO:0036464	cytoplasmic ribonucleoprotein granule	cellular compoment	19/753	207/19659	0.000399765	0.024987	0.0222232	AJUBA/ATXN2/C9orf72/CNOT1/CNOT3/DCP1A/EDC3/EDC4/ELAVL1/ICOSLG/KHSRP/LARP1/LARP4B/LSM14A/MOV10/NUFIP2/PATL1/RAC1/SYNE1	19
GO:0030670	phagocytic vesicle membrane	cellular compoment	10/753	72/19659	0.000400861	0.024987	0.0222232	ATP6V0A4/ATP6V0B/ATP6V0C/HLA-C/RAB11B/RAB32/RAB5A/RAB9A/RAPGEF1/TAP1	10
GO:0031256	leading edge membrane	cellular compoment	16/753	167/19659	0.000703528	0.0379381	0.0337417	ADAM17/AKAP5/ARHGEF2/ATF4/ATP2B1/DLC1/GABRA5/JCAD/KCNC4/MYO1C/MYO1D/PIP5K1A/PLXND1/PTPRJ/RAC1/SRC	16
GO:0005765	lysosomal membrane	cellular compoment	26/753	344/19659	0.000810208	0.0379381	0.0337417	ABCD1/AP2A2/AP3D1/ARL8A/ARL8B/ATP11A/ATP6V0A4/ATP6V0C/ATP6V1B2/BRI3/CTNS/CYBRD1/ECE1/ENPP1/GNAI1/GNAQ/HLA-DMB/IFITM3/IGF2R/NPC1/NPRL3/PRCP/RHEB/SLC15A3/SLC26A11/TMEM59	26
GO:0098852	lytic vacuole membrane	cellular compoment	26/753	345/19659	0.000845349	0.0379381	0.0337417	ABCD1/AP2A2/AP3D1/ARL8A/ARL8B/ATP11A/ATP6V0A4/ATP6V0C/ATP6V1B2/BRI3/CTNS/CYBRD1/ECE1/ENPP1/GNAI1/GNAQ/HLA-DMB/IFITM3/IGF2R/NPC1/NPRL3/PRCP/RHEB/SLC15A3/SLC26A11/TMEM59	26
GO:0005911	cell-cell junction	cellular compoment	31/753	442/19659	0.00093694	0.0379381	0.0337417	ACTN1/ADAM17/AFDN/AJUBA/ARHGEF2/BVES/CADM1/CDC42BPB/CDC42EP1/CDH11/CDH13/CDH15/CLDN12/CSK/DLG5/GRB2/HEG1/JAM3/JCAD/LAMA1/MAGI2/MLC1/NECTIN3/PCDHGA12/PTPRJ/PVR/SHROOM3/SYMPK/TJAP1/TRPC6/UBN1	31
GO:0045335	phagocytic vesicle	cellular compoment	13/753	124/19659	0.000946762	0.0379381	0.0337417	ATP6V0A4/ATP6V0B/ATP6V0C/HLA-C/ITGB5/MYO1C/RAB11B/RAB32/RAB5A/RAB9A/RAPGEF1/TAP1/UVRAG	13
GO:0043025	neuronal cell body	cellular compoment	33/753	483/19659	0.0010146	0.0379462	0.0337489	ADNP/ALS2/APOD/ARHGEF2/ARHGEF7/ATP2B1/BACE1/BRD1/C9orf72/CD22/CHRM2/EPHA4/EPHA5/GABRA5/HCFC1/HTR2A/KCNC4/KCNE3/L1CAM/MYO1D/NPTX2/PDE1A/PTK2B/RAB5A/SERPINF1/SERPINI1/SLC38A2/SMURF1/STMN2/STRN3/TIMP2/WDFY3/ZNF804A	33
GO:0016605	PML body	cellular compoment	11/753	98/19659	0.00131017	0.045938	0.0408567	HIRA/MAX/MORC3/N4BP1/PATL1/PIAS4/RNF111/RNF4/SKI/UBN1/WDFY3	11
GO:0019902	phosphatase binding	molecular function	20/719	178/17632	4.03468e-05	0.0333265	0.030791	AKAP5/CD22/CNST/CRY1/CSK/GRB2/IRS2/MAGI2/MFHAS1/PPARG/PPP1R15A/PPP2R2A/PPP3R1/PPP6R1/SMAD3/SMG7/STAT3/STRN3/STRN4/WNK1	20
