# Supplementary material for: Time-Course Transcriptome Analysis of Gingiva-Derived Mesenchymal Stem Cells Reveals That Fusobacterium nucleatum Triggers Oncogene Expression in the Process of Cell Differentiation
Source: Front Cell Dev Biol. 2020 Jan 14;7:359. doi: 10.3389/fcell.2019.00359 (PMC6970952; doi:10.3389/fcell.2019.00359)
Supplement: TABLE S4 — Fifty overlapped tumor-associated genes (TAGs) between time-series DEGs and all the TAGs in the CTD database. [file Table_4.XLSX]

## Sheet: Supplementary Table S4
cluster	gene symbole	A3C	B3C	C3C	A3F	B3F	C3F	A7C	B7C	C7C	A7F	B7F	C7F	A14C	B14C	C14C	A14F	B14F	C14F	A21C	B21C	C21C	A21F	B21F	C21F
1	ARHGEF17	10.6987	11.1215	11.2076	11.5665	11.5703	11.3805	11.8194	11.5333	11.6533	11.1523	11.1241	11.2228	11.0519	11.3129	11.5929	10.3061	10.1812	10.8273	10.5999	10.8329	10.5469	9.0607	10.2228	10.6411
	BCL2L1	10.4378	11.4126	10.9922	11.5464	11.84	11.4979	10.5962	11.2354	10.9965	12.8675	11.9495	11.7095	11.1092	10.374	10.7591	10.4584	10.9344	11.1561	10.3934	10.6184	11.1491	10.7549	10.9352	10.5401
	BCL7A	7.16993	6.90689	7.86419	8.53528	9	8.47573	6.84549	7.80735	7.74819	8.59619	8.13443	8.08215	7.40939	7.45121	7.91289	6.90689	6.32193	6.40939	7.85175	7.08746	7.77479	7.24793	7.12928	7.29462
	C1QTNF7	1	0	1	1	0	1	0	3	1	1	0	1	3.58496	1	3.90689	0	0	1	4.32193	4.39232	3.32193	0	0	0
	DCP1A	8.62205	8.67596	9.09803	9.90689	10.0661	9.7211	8.89482	8.97728	8.93074	9.52943	9.62753	9.32193	8.61102	9.50184	8.90388	8.42626	8.66178	9.17991	8.53916	8.26209	8.89482	9.21675	8.14466	8.8857
	DEDD	8.02237	8.20457	8.52356	8.87344	9.03617	9.02791	8.10329	8.76818	8.67596	9.87652	8.84235	8.90989	8.43879	8.34873	8.44294	7.57743	7.87036	8.49185	8.18488	8.15482	7.94837	8	8.13443	8.0607
	GRB2	10.9701	11.1542	11.4651	11.7628	11.5859	11.6083	11.1997	11.5718	11.3315	12.0098	11.4898	11.4051	11.4445	11.7241	11.4147	11.0035	10.7039	11.1273	11.1228	11.2204	10.9542	10.3663	10.9672	11.0485
	IST1	10.3387	10.5594	10.796	11.1376	11.3902	11.1319	10.8626	11.0914	10.9226	12.2085	11.4367	11.268	10.9643	10.8933	10.9352	10.1984	10.0821	10.7288	10.4898	10.5622	10.9922	10.3902	10.4727	11.0175
	KIAA1211	6.88264	7.79442	7.37504	8.44294	9.61655	8.74483	6.02237	6.42626	5.72792	7.87036	8.633	8.07146	6.82018	4	5.83289	6.53916	5.80735	6.80735	7.58496	6.79442	7.29462	6.61471	7.21917	7.19967
	MAF	6.91886	6.06609	8.00562	6.08746	6.9542	6.87036	9.90539	9.08481	9.47168	8.56605	7.44294	7.3837	8.93074	9.62571	9.52552	6.93074	8.14975	5.24793	8.25739	7.53138	7.99435	7.27612	6.61471	6.74147
	MAFG	10.2703	9.89178	10.8009	11.8906	12.3729	12.0441	10.9388	10.4051	10.3597	11.7125	12.0993	11.5713	10.3565	11.3432	10.2372	10.568	10.7499	11.1523	9.96867	9.89178	11.1548	9.94691	10.8603	10.8742
	MAX	9.82972	9.80574	10.4625	10.6018	10.8826	10.6671	9.82496	10.4666	10.1396	10.5068	10.7482	10.5594	10.3443	10.3826	10.1636	9.54303	9.48583	9.9571	9.91737	10.0553	10.5255	10.0526	9.82496	10.1774
	PVR	10.4157	10.7582	10.8673	11.8803	12.2354	11.7814	10.7262	10.0182	9.60548	12.0664	11.4398	10.4126	9.58308	10.4919	9.97585	10.3443	9.50978	10.4656	8.96578	9.87498	10.0954	9.84862	10.6165	10.0224
	SF1	11.2348	11.2396	11.7645	11.8903	12.2033	11.9192	11.6909	11.5294	11.3778	12.5046	12.5962	11.8986	11.151	10.9636	11.3837	10.5546	10.6777	11.3191	10.733	11.0768	11.6275	10.4305	10.9773	11.1415
	SMG7	9.83447	9.74147	10.2854	10.9374	11.0708	10.952	9.91588	10.3106	10.2058	11.7164	10.9858	10.545	10.0593	10.6978	10.1611	9.54496	9.86109	10.4564	9.40939	9.66534	10.3487	10.0928	9.78136	10.0251
	SRC	9.26209	9.59991	9.93958	10.0154	10.3231	10.1137	10.2609	10.4429	10.3554	10.1176	9.62571	10.0914	10.1898	10.0821	10.1649	9.01959	9.69523	9.13955	9.93517	9.89482	9.90087	9.47371	9.12928	9.36632
	TNFAIP1	9.94251	10.3276	10.5265	10.983	10.7372	10.817	10.3729	10.7202	10.6248	10.7863	10.5793	10.6165	10.4828	10.446	10.6519	9.57743	9.99859	10.224	10.1935	10.2656	9.93221	9.33985	9.95565	10.1662
	TNFRSF10A	7.74147	7.87036	8.30378	9.41574	8.90388	9.21189	7.39232	7.87036	7.41785	9.31288	8.67243	8.29921	8.02237	7.53916	7.53916	8.10329	7.03342	8	7.18982	7.89482	8.37069	7.49185	7.98868	8.37069
	UBE3A	10.1536	10.2866	10.6457	10.9054	11.3247	10.9091	10.2515	10.6891	10.4767	11.4284	11.1855	10.8361	10.2726	10.5517	10.4231	10.0835	9.89026	10.4929	9.82018	10.0661	10.4157	9.53916	10.0196	10.5401
	WNK2	1	0	2	3	2	3	2	0	0	0	0	0	0	0	0	0	0	0	1.58496	0	0	0	0	0
2	CADM1	8.02237	8.99435	9.27845	9.25974	11.151	9.54303	6.55459	7.42626	6.26679	10.1319	10.2204	8.98014	7.04439	8.19967	7.09803	7.97154	9.5812	10.1624	7.30378	7.99435	8.66534	10.0056	9.56796	8.48784
	CCND2	3.70044	1.58496	3.32193	4	4.24793	4.80735	2	2.32193	5.08746	5.08746	8.54303	6.85798	5.32193	4.70044	6.70044	7.91289	6.44294	9.46761	7.53138	6.93074	8.75822	9.47573	9.03892	9.57175
	CD163	5.08746	4.85798	5.58496	7.26679	7.29462	7.65105	6.37504	4.39232	2	9.95565	9.31967	8.17493	3	6.96578	3.80735	6.55459	6.93074	8.5812	2.58496	4.16993	2.58496	7.36632	6.2854	6.52356
	DLC1	11.6667	12.0341	11.9215	13.4468	13.2805	13.42	11.8122	11.4362	11.3509	13.4102	12.9215	12.1344	10.9866	10.8711	11.2288	11.7591	10.6211	12.0701	10.3197	10.7632	10.9491	10.4136	11.7009	11.2603
	L3MBTL4	3.45943	3	4	4.90689	5.20945	4.75489	1.58496	1	0	2.58496	4.08746	3.70044	1.58496	0	0	2.32193	1	3.45943	2.32193	0	1	3.45943	3.45943	2
3	IGF1	0	0	0	0	0	0	3.32193	4.52356	4.80735	2.32193	0	0	4.32193	4.52356	6.65821	0	1	1	3.90689	3	5.16993	0	0	1.58496
	MMP19	8.7879	9.30378	9.2854	9.16491	8.17493	9.00562	10.007	10.2831	10.5088	9.42836	8.80413	9.2503	9.49185	10.7977	10.2021	8.09803	8.51175	8.85487	9.53722	9.45738	8.74819	9.68825	9.13699	8.93958
	PLXDC2	8.20945	6.33985	8.9629	7.12928	5.39232	7.69349	10.3998	11.0119	10.0403	7.75489	7.11894	8.04439	10.6073	9.24079	10.0741	7.67243	8.3837	6.30378	10.2877	10.1497	9.9901	6.70044	7.21917	8.36194
	RBM6	10.0168	10.2396	10.4808	10.6101	10.5372	10.5068	10.2216	10.4126	10.115	10.8765	10.4284	10.3061	10.2107	10.4959	10.1561	9.51964	8.7211	9.82655	10.0098	9.97298	9.93517	10.0279	10.0875	10.1861
	SCMH1	9.61287	9.224	10.1357	10.1472	9.76653	10.2276	9.7364	9.87036	9.85331	9.69174	9.77972	9.9263	9.61287	9.49185	9.56224	8.90087	9.04166	9.14975	9.1267	9.16239	9.47776	8.9571	9.08215	9.42206
	SKI	10.6909	11.2342	11.2802	11.3066	11.3253	11.1892	11.7908	11.8262	11.9151	12.0604	11.218	11.2773	11.3009	11.5503	11.6032	10.0674	11.0841	10.5708	10.4083	11.0307	11.4184	9.92481	10.3219	10.7074
	TM9SF4	10.7532	10.9432	11.2889	11.4205	11.4073	11.2408	10.8849	11.2288	11.1389	11.6348	11.463	10.9121	10.7871	11.3449	10.8041	10.1923	10.6046	10.3197	10.1306	10.3509	10.703	10.2866	10.0553	10.5048
	TP53I11	11.3191	11.9204	11.8214	11.3869	10.9091	11.4179	11.0238	11.0314	11.3112	10.2456	9.84862	10.224	11.2161	10.9527	11.6537	9.76321	10.4242	9.89785	10.7871	10.9901	10.543	9.79116	9.86882	10.2691
	TSPAN32	2.80735	1.58496	1	1	0	0	1.58496	4.08746	4	0	1	0	2	2.32193	3.45943	0	0	0	3.90689	2.58496	3	0	1	1
4	ADAM17	9.44501	9.20457	10.0848	10.2228	10.2312	10.1254	9.63481	9.80252	9.8857	10.4594	10.0056	10.0084	9.81057	9.79279	9.67596	9.24079	9.11634	8.92778	9.18488	9.05528	9.85643	8.80735	9.04166	9.633
	AXL	12.7275	12.7311	13.2731	13.6688	13.3824	13.6121	12.7665	13.178	12.8782	13.3998	13.4091	13.0906	12.116	12.6371	12.5481	11.2396	12.127	12.6533	11.7419	12.0831	11.7087	10.9915	12.0348	11.8861
	BICRA	8.30834	8.48382	8.92778	9.40088	8.86419	9.30834	7.87652	8.87036	8.86728	8.99152	8.93664	9.08746	8.41363	8.87652	8.73471	7.62205	8.09803	8.27612	7.72792	7.92481	8.11374	7.07682	8.09803	8.2854
	CSK	10.0941	10.0224	10.4696	10.7985	10.6202	10.8486	9.53333	10.4147	10.1124	10.7532	10.4512	10.1984	10.0458	9.99577	9.93517	9.47776	9.40514	9.47573	9.13955	9.67066	10.1874	8.29002	9.2738	9.57365
	ERAP1	10.5517	10.1724	11.1163	10.973	11.1529	10.7649	10.1611	10.9701	10.1536	9.98726	10.9196	10.3421	10.3652	10.0928	9.85487	9.73809	9.02514	9.17243	9.75656	9.92926	9.6987	9.06878	9.85953	10.098
	HUWE1	12.3216	12.6309	12.7296	13.1906	13.4571	13.1137	12.3149	12.9674	12.608	13.0787	13.4887	12.8433	12.2706	11.9751	12.426	12.1069	11.2697	12.2003	11.6591	12.0004	12.2518	11.0587	11.9855	12.3907
	LTBR	11.6922	11.9129	12.3401	12.4468	12.4378	12.475	11.9399	12.013	11.8106	12.5873	11.5934	11.638	11.8309	11.5416	11.5897	11.1053	11.0014	11.2384	10.9542	11.2894	11.2521	10.3343	11.1066	10.7781
	NF1	10.7541	10.9715	11.0355	11.647	11.1662	11.4944	10.9233	11.5579	11.1618	11.568	11.0875	11.1536	10.9091	11.4231	10.8455	10.6996	10.568	10.6475	10.374	10.4707	10.2167	10.643	10.3966	11.0947
	NUDCD1	9.45327	9.28771	9.72962	10.5613	9.96867	10.4429	8.5812	9.14466	8.99152	9.93811	10.8978	10.1059	9.09276	8.7211	9.25503	9.41363	8.98868	10.207	9.31741	9.27845	8.87344	9.34651	10.0126	9.57365
	PTPRJ	8.92778	8.7879	9.63118	9.39232	9.19476	9.17742	8.10329	8.82972	7.98868	8.93958	9.15735	8.64746	8.35755	8.61471	7.59246	8.10852	7.50779	7.65105	8	8.0607	7.76818	6.97728	8.07682	8.20945
	SERINC1	12.5978	12.9681	13.1932	13.3912	12.9527	13.2959	13.5735	13.6698	13.8335	13.3931	13.7532	14.1206	14.088	13.6608	13.9779	13.4371	13.4671	13.9204	13.757	13.7837	13.5521	13.727	14.0225	14.0212
	SLC35A4	10.4094	10.4798	10.9425	11.1991	11.2402	11.1092	10.5594	10.821	10.5651	11.5981	11.4131	10.7125	10.4367	10.1886	10.6804	10.1331	9.64746	10.3902	10.0755	10.3129	10.7022	9.03342	10.043	10.0715
	TFE3	10.9556	11.3304	11.5132	11.8925	11.4969	11.9274	11.1836	11.6922	11.4949	12.1341	11.8045	11.5324	11.3848	11.4553	11.6193	10.9248	10.9694	11.3848	11.1312	11.2467	11.151	10.8541	11.1466	10.8424
	TSPYL2	7.59991	7.91886	8.15987	8.11374	7.90087	7.8392	9.24079	8.86109	8.80735	8.73132	8.85487	9.25503	9.15987	10.4315	9.17243	8.28077	9.03342	9.12412	8.97728	9.03892	9.44708	10.6193	8.97154	9.77479
	USHBP1	3.58496	2.32193	3	2.32193	3.45943	3.16993	1.58496	2.58496	2.58496	2.58496	2.80735	2.32193	1	2.58496	3.16993	1.58496	1.58496	2.58496	1	1	1.58496	0	0	0
	YTHDF1	9.65642	9.63662	10.1586	10.5793	10.9751	10.6484	9.54303	9.95128	10.0056	11.1046	10.137	9.99152	9.82972	9.59991	9.94983	9.20212	8.85798	9.53333	8.88874	9.44294	9.92778	8.33985	9.17493	9.67419
