# Supplementary material for: Time-Course Transcriptome Analysis of Gingiva-Derived Mesenchymal Stem Cells Reveals That Fusobacterium nucleatum Triggers Oncogene Expression in the Process of Cell Differentiation
Source: Front Cell Dev Biol. 2020 Jan 14;7:359. doi: 10.3389/fcell.2019.00359 (PMC6970952; doi:10.3389/fcell.2019.00359)
Supplement: TABLE S5 — Five significant gene expression clusters in the control group according to STEM analysis (P < 0.001). [file Table_5.XLSX]

## Sheet: Cluster 1
Weight	Gene Symbol	SPOT	3C	7C	14C	21C
1	AC099489.1	ID_243	0	1.07	1	1.22
1	AC106782.1	ID_252	0	1.3	1.51	1.68
0.5	AC119396.1	ID_259	0	0.66	1	1
1	ALDH1L1	ID_702	0	0.66	0.66	1
1	ANKRD22	ID_847	0	0.66	0.97	1.03
1	ARID3C	ID_1128	0	1	1	1.06
1	ART5	ID_1215	0	1.18	1.05	1.09
1	ASB5	ID_1234	0	1.72	1.76	1.88
1	BMP6	ID_1665	0	2.46	1.97	2.59
1	BTN1A1	ID_1766	0	0.66	0.58	1.22
1	C4ORF22	ID_2053	0	0.92	0.82	1.47
1	C9ORF50	ID_2140	0	1.84	1.73	1.84
1	CADPS	ID_2199	0	0.81	1.01	1.39
1	CCIN	ID_2501	0	0.85	0.92	1.07
1	CELA1	ID_2775	0	0.6	0.76	1
1	CHI3L2	ID_2939	0	1.46	1.68	1.76
1	CHRDL1	ID_2971	0	1.08	1.26	1.58
1	CMKLR1	ID_3153	0	1.14	1.11	1.22
1	COMP	ID_3308	0	0.97	1.52	1.64
1	CRTAM	ID_3475	0	1	1.43	1.77
1	CT62	ID_3544	0	1	1.22	1.37
1	CYP11A1	ID_3684	0	1.22	1	1.45
0.5	CYP17A1	ID_3685	0	1	1	1
1	CYYR1	ID_3736	0	1.6	1.49	1.63
1	DCT	ID_3819	0	1.11	1	1.37
1	DIRAS3	ID_4012	0	1.17	1.21	1.31
1	DMBT1	ID_4059	0	0.84	0.66	1
1	DRAXIN	ID_4223	0	1.77	1.48	1.79
1	DYNC1I1	ID_4301	0	0.96	0.92	1
1	EGR3	ID_4438	0	0.83	0.85	1.07
1	ENDOU	ID_4595	0	1	0.97	1
1	ERICH3	ID_4713	0	1	1.46	1.79
1	FNDC5	ID_5369	0	0.53	0.55	1.07
1	FP565260.3	ID_5430	0	1.14	1.08	1.32
0.5	GPR37L1	ID_6002	0	0.97	1.22	1.22
1	GSTM5	ID_6133	0	1.22	1.17	1.18
1	HIST1H2AI	ID_6402	0	1.37	1.22	1.49
1	HRH4	ID_6579	0	1	1	1.13
1	ICOSLG	ID_6700	0	1.11	1.19	1.36
0.5	IGF2BP1	ID_6774	0	0.64	1	1
1	JCHAIN	ID_7116	0	1.3	1.22	1.38
1	KRT19	ID_7534	0	1.13	1.13	1.49
1	KRT33B	ID_7539	0	1	1.49	1.66
1	LRGUK	ID_7858	0	1.37	1.37	1.58
1	LRRIQ1	ID_7945	0	1.37	1.58	1.66
1	LVRN	ID_8005	0	0.74	1.03	1.04
1	MCF2	ID_8265	0	1.56	1.69	1.79
1	MECOM	ID_8316	0	1.08	1.05	1.23
0.5	MERTK	ID_8377	0	1	1.37	1.37
1	MGP	ID_8464	0	1.45	1.37	1.41
0.5	MLC1	ID_8535	0	1.3	1.45	1.45
1	MRAP2	ID_8660	0	1.18	1.16	1.16
1	NDP	ID_9165	0	1.84	1.37	2.29
1	OGN	ID_9771	0	1.48	1.39	1.9
0.5	OMP	ID_9789	0	1.11	1.22	1.22
1	P2RY6	ID_9950	0	1.52	1.42	1.65
1	PALM	ID_10001	0	1.39	1.69	1.72
0.5	PCOTH	ID_10187	0	1	1	1
1	PDE1A	ID_10221	0	1.16	1.2	1.24
1	PGM5	ID_10376	0	0.82	0.55	1.2
1	PLCXD3	ID_10607	0	1.69	1.78	1.9
1	PLXDC1	ID_10691	0	0.82	0.76	1.05
1	PPP1R36	ID_10934	0	0.84	0.89	1.11
1	PSG4	ID_11192	0	1.13	1.06	1.14
1	PTGDR	ID_11275	0	1.47	1.42	1.74
1	PTX4	ID_11355	0	0.84	0.84	1.37
1	RANBP3L	ID_11559	0	0.72	0.85	1.3
1	RBM46	ID_11674	0	0.84	1.06	1.41
1	RBP1	ID_11690	0	1.23	1.11	1.16
1	RCSD1	ID_11721	0	1.22	1.22	1.33
1	RGS16	ID_11822	0	0.66	0.72	1.34
1	RHOV	ID_11867	0	0.84	1	1.22
1	RIBC1	ID_11870	0	0.92	1.13	1.18
1	RNF128	ID_11962	0	1.84	1.84	2.11
1	RPEL1	ID_12071	0	0.66	0.66	1.22
1	RSPO4	ID_12240	0	0.79	0.92	1.12
1	RUBCNL	ID_12277	0	1.52	1.34	1.41
1	RUNDC3A	ID_12282	0	1.22	1.2	1.43
1	SAMD3	ID_12349	0	1.49	1.79	2.06
1	SCARA5	ID_12413	0	1.58	1.69	1.75
1	SCIN	ID_12431	0	1.04	1.13	1.24
1	SEMA3E	ID_12555	0	0.94	0.9	1.19
1	SLC30A8	ID_13005	0	1.09	0.95	1.09
1	SLC51B	ID_13106	0	1.08	1.08	1.16
1	SLC6A17	ID_13123	0	0.73	0.73	1.06
0.5	SMCO2	ID_13229	0	1.2	1.37	1.37
1	SPARCL1	ID_13453	0	1.07	1.42	1.76
1	SRMS	ID_13604	0	0.66	0.66	1
1	STMN2	ID_13765	0	1.79	2.27	2.31
1	SULT1C4	ID_13844	0	0.63	0.63	1.24
1	SYTL5	ID_13949	0	0.89	0.95	1.29
1	TAS2R4	ID_14033	0	1.49	1.73	1.89
1	TBX18	ID_14110	0	1.68	1.57	1.6
1	THEMIS	ID_14315	0	1.37	1.22	1.79
0.5	TMEM74	ID_14686	0	1.15	1.07	1.07
1	TMIE	ID_14710	0	1.66	1.37	1.89
1	TNNC2	ID_14794	0	1.52	1.49	1.58
1	TRAPPC3L	ID_14929	0	1	1	1.22
1	TSPAN2	ID_15103	0	1.13	1.37	2.2
1	TXLNB	ID_15247	0	1.88	1.94	1.98
1	VEGFD	ID_15593	0	1.28	1.16	1.82
1	WNT16	ID_15817	0	1.4	1.34	1.45
1	XK	ID_15859	0	1	1.37	1.54
1	ZSCAN1	ID_16665	0	0.66	0.66	1

## Sheet: Cluster 2
Weight	Gene Symbol	SPOT	3C	7C	14C	21C
1	A2M	ID_2	0	1.09	1.15	0.85
1	AC106886.5	ID_253	0	1.66	1.37	1
1	ACVR1C	ID_387	0	0.94	1.05	0.67
1	ADAMTS15	ID_420	0	1.02	0.76	0.39
1	ADCY2	ID_451	0	0.9	1.04	0.66
1	AKR1B10	ID_631	0	1.66	1.45	1
1	AMN	ID_774	0	1	1.36	0.37
1	ANK3	ID_813	0	1.41	1.3	0.86
1	APOBR	ID_1003	0	1.07	0.92	0.34
1	AQP3	ID_1028	0	1.56	1.32	1.11
1	BCAS1	ID_1544	0	0.97	1	0.66
1	BHMT	ID_1623	0	0.93	1	0.66
1	BTG4	ID_1763	0	0.97	1.06	0.66
1	C22ORF15	ID_2001	0	1.22	1.37	0.37
1	C7ORF61	ID_2106	0	1.22	1	0.84
1	CA7	ID_2157	0	1.37	1	0.37
1	CACNB4	ID_2187	0	1.69	1.69	1.34
1	CNFN	ID_3173	0	2.06	2	1.49
1	COL21A1	ID_3261	0	1.81	1.63	1.35
1	CRACR2B	ID_3429	0	0.99	1.17	0.72
1	CTAGE8	ID_3550	0	1	0.76	0.48
1	CTXND1	ID_3605	0	1.49	1.37	1.22
1	CYP2A7	ID_3699	0	1.07	0.92	0.75
1	DNAH3	ID_4088	0	1.66	1.49	1.22
1	DUOX2	ID_4263	0	1.37	1.93	0.66
1	EFHC2	ID_4411	0	1.54	1.44	1.09
1	EFNA1	ID_4415	0	1.66	1.96	0.73
1	FAM106A	ID_4879	0	1.05	0.93	0.73
1	FAM13C	ID_4918	0	1.08	1.21	0.63
1	FREM1	ID_5444	0	2.2	2.18	1.66
1	GDF6	ID_5676	0	0.98	1	0.76
1	GPC5	ID_5947	0	1.29	1.54	0.65
1	GPX2	ID_6039	0	1.29	1.22	1
1	HES1	ID_6334	0	1.49	1.29	1.11
1	HPSE2	ID_6568	0	1.84	1.89	1.2
1	HS3ST2	ID_6585	0	1.84	1.75	1.22
1	IGFL4	ID_6789	0	1.06	1.2	0.66
1	IGFLR1	ID_6790	0	1	1	0.66
1	IL1R2	ID_6847	0	1.07	1.26	0.55
1	IL20	ID_6854	0	1.6	1.15	0.63
1	INHBB	ID_6913	0	1.33	1.25	0.98
1	INSC	ID_6935	0	1.19	0.97	0.82
1	IPCEF1	ID_6963	0	0.98	1.05	0.71
1	IRF6	ID_7007	0	1.49	1.37	0.84
1	IRX2	ID_7016	0	1.36	1.36	0.63
1	JPH1	ID_7128	0	0.84	1.04	0.3
1	KCNC1	ID_7184	0	1.79	1.53	1.3
1	KCNN2	ID_7241	0	1.41	1.37	1
1	KLHL41	ID_7474	0	2	2.23	1.49
1	KRT15	ID_7530	0	1.83	1.79	1.37
1	MMRN2	ID_8584	0	1.76	1.56	1.12
1	MRO	ID_8677	0	1.7	1.76	1.06
1	NPC1L1	ID_9484	0	1.37	1.11	0.66
1	NTRK1	ID_9633	0	2.41	2.09	1.89
1	OR2W3	ID_9843	0	1.79	1.79	0.66
1	PHYHIP	ID_10437	0	1.03	0.84	0.73
1	PLGLB1	ID_10652	0	1.13	1	0.71
1	PRG4	ID_11033	0	1.25	1.58	0.66
1	PRR15	ID_11126	0	1.37	1.29	1.12
1	PTGDR2	ID_11276	0	1.2	1.36	0.84
1	PTK6	ID_11300	0	1.29	1.12	1
1	PYY	ID_11400	0	2.25	1.84	1.58
1	RASD2	ID_11598	0	1	0.95	0.42
1	RIPOR2	ID_11907	0	1.58	1.73	0.84
1	SAMD13	ID_12346	0	1.53	1.45	1.26
1	SARDH	ID_12369	0	1.03	0.94	0.78
1	SERPINB12	ID_12602	0	1	1	0.66
1	SIM2	ID_12791	0	1.18	1	0.71
1	SLC39A2	ID_13062	0	1.66	1.48	0.58
1	SLC7A10	ID_13132	0	1.37	1.7	0.66
1	SMIM1	ID_13241	0	1.3	1.22	0.71
1	SPAG6	ID_13447	0	1.29	1.14	0.36
1	ST8SIA4	ID_13691	0	1.04	0.99	0.84
1	STAR	ID_13707	0	1.66	1.37	0.84
1	SULT1B1	ID_13842	0	1.19	1	0.74
1	SYT7	ID_13943	0	1.17	1.03	1.01
1	TM4SF18	ID_14428	0	1	1.12	0.29
1	TMEM256-PLSCR3	ID_14624	0	1.32	1.37	0.66
1	TRPV6	ID_15062	0	1.36	1.27	0.49
1	UMODL1	ID_15419	0	2.09	1.73	0.66
1	VASH2	ID_15570	0	1.07	0.92	0.34

## Sheet: Cluster 3
Weight	Gene Symbol	SPOT	3C	7C	14C	21C
1	AC007325.4	ID_137	0	0.67	1.34	0.82
1	AC013470.2	ID_179	0	1.49	1.73	1.22
0.5	AC119396.1	ID_259	0	0.66	1	1
1	AC233723.1	ID_274	0	1.19	1.29	1.21
1	ADCY10	ID_450	0	1	1.49	1.37
1	AKR1B15	ID_632	0	1	1.37	0.82
1	ANGPTL5	ID_807	0	2.18	2.47	2.09
1	ANGPTL8	ID_810	0	1	1	0.84
1	ANO4	ID_895	0	1.1	1.43	0.92
1	ASPRV1	ID_1270	0	0.82	1	0.82
1	BRINP1	ID_1723	0	1.06	1.42	1.06
1	BTBD11	ID_1746	0	1.49	1.71	1.22
1	C10ORF90	ID_1797	0	1	1.66	0.73
1	C17ORF78	ID_1896	0	0.66	1.49	1.27
1	C1ORF87	ID_1963	0	1	1.18	0.96
1	CAPN3	ID_2254	0	1.79	1.93	1.66
1	CBY3	ID_2359	0	1.49	1.63	1.56
1	CCDC110	ID_2371	0	1	1.4	1.07
1	CCDC181	ID_2424	0	0.82	1.22	0.71
1	CCDC62	ID_2463	0	1.29	1.21	1.12
1	CFAP43	ID_2870	0	1.22	1.37	1.22
1	CHI3L1	ID_2938	0	0.8	1.04	1.04
1	CHRNE	ID_2988	0	1.03	1.57	1.55
1	CKM	ID_3043	0	0.71	1.13	0.92
1	CLDN6	ID_3080	0	1.49	1.66	1.22
1	CLVS2	ID_3145	0	1.73	2.16	1.93
1	CNTN2	ID_3218	0	0.58	1.48	0.66
1	COL9A3	ID_3290	0	0.63	1.21	0.63
1	CTSW	ID_3597	0	0.71	1.4	0.82
0.5	CYP17A1	ID_3685	0	1	1	1
1	CYP27C1	ID_3697	0	1	1.05	1.02
1	DDO	ID_3849	0	1.89	1.89	1.73
1	EGLN3	ID_4435	0	1	2.73	1.66
1	ELANE	ID_4512	0	0.89	1.44	0.73
1	EMCN	ID_4567	0	2.5	2.54	2.36
1	EPB42	ID_4638	0	0.66	1.22	0.73
1	FAAH2	ID_4851	0	0.37	1	0.66
1	FAM166A	ID_4941	0	0.58	1	0.66
1	FAM20A	ID_4997	0	1.3	1.25	1.23
1	FAM26D	ID_5031	0	0.66	1.37	1.22
1	FAM43B	ID_5040	0	1	2	1.79
1	FAT3	ID_5129	0	1	1.37	0.66
1	FBXW12	ID_5203	0	1	1.22	1
1	FGR	ID_5279	0	1.29	1.51	1.06
1	FNDC11	ID_5365	0	0.93	1.36	1.11
1	FPGT-TNNI3K	ID_5436	0	0.84	1.11	1
1	FREM3	ID_5445	0	0.58	1	0.37
1	GAS2	ID_5610	0	0.93	1.22	1.21
1	GLIPR1L2	ID_5784	0	0.92	1.05	0.92
1	GOLGA8K	ID_5898	0	0.92	1.49	1.22
1	GOLGA8T	ID_5905	0	0.92	1.13	0.82
0.5	GPR37L1	ID_6002	0	0.97	1.22	1.22
1	HFM1	ID_6350	0	0.66	1.49	0.66
1	HIST2H2AA4	ID_6436	0	1.22	2	1.79
1	HLF	ID_6471	0	0.66	1.2	0.84
1	ICA1	ID_6690	0	1.22	1.54	1.22
0.5	IGF2BP1	ID_6774	0	0.64	1	1
1	IGFL2	ID_6787	0	1.06	1.58	0.66
1	IL1B	ID_6845	0	1	1.73	1.56
1	IL21R	ID_6857	0	1.73	1.66	1.49
1	KCND1	ID_7187	0	1.03	1.06	0.9
1	KL	ID_7415	0	1.58	1.84	1.58
1	KLF17	ID_7429	0	0.66	1	0.96
1	LIMS4	ID_7748	0	0.93	1.29	0.66
1	MAP1LC3C	ID_8132	0	1.58	1.63	1.45
0.5	MERTK	ID_8377	0	1	1.37	1.37
0.5	MLC1	ID_8535	0	1.3	1.45	1.45
1	MMP13	ID_8567	0	1.92	2.22	1.93
1	MORN3	ID_8617	0	0.69	1.02	0.52
1	MTRNR2L4	ID_8878	0	0.55	1.07	0.92
1	NR5A2	ID_9555	0	0.73	1.5	0.66
1	NTRK2	ID_9634	0	0.58	1.07	0.47
0.5	OMP	ID_9789	0	1.11	1.22	1.22
1	ONECUT2	ID_9791	0	1	1.37	0.66
1	OPRD1	ID_9801	0	0.66	1.06	0.66
1	P2RY4	ID_9949	0	1	1.37	1
0.5	PCOTH	ID_10187	0	1	1	1
1	PIP	ID_10510	0	1.36	1.44	1.4
1	PKP1	ID_10557	0	1.11	1.57	1
1	PLIN1	ID_10655	0	0.63	1	0.63
1	PM20D1	ID_10702	0	1	1.22	1.11
1	PSG7	ID_11195	0	1.13	1.32	1.06
1	PTH1R	ID_11295	0	1.01	1.21	0.91
1	RASGEF1A	ID_11600	0	1.13	1.42	1.4
1	RASSF9	ID_11623	0	1.86	2.03	1.96
1	RGS22	ID_11828	0	1.29	1.52	1.36
1	RGS7BP	ID_11834	0	0.66	1	0.66
1	RIMS1	ID_11887	0	1.44	1.29	1.25
1	SEZ6	ID_12645	0	1.11	1.49	1.22
1	SFRP4	ID_12665	0	0.66	1.02	0.94
1	SH2D6	ID_12713	0	1.87	1.73	1.66
1	SIX3	ID_12813	0	2	2.11	1.89
1	SLC47A2	ID_13092	0	0.66	1.22	1
1	SLC5A9	ID_13117	0	2.13	2.13	1.89
1	SLITRK1	ID_13182	0	1.37	1.61	1.33
0.5	SMCO2	ID_13229	0	1.2	1.37	1.37
1	SMIM10L2A	ID_13244	0	0.63	1	0.63
1	SMIM6	ID_13266	0	0.66	1.37	0.58
1	SPTB	ID_13565	0	0.84	1	0.93
1	SRSF12	ID_13628	0	0.82	1.13	1.07
1	STEAP4	ID_13735	0	1.26	1.33	1.19
1	SUSD3	ID_13871	0	0.66	1.25	0.95
1	TAC4	ID_13959	0	0.97	1.11	0.97
1	TEX29	ID_14237	0	1.89	1.93	1.73
1	TMC2	ID_14446	0	1.66	1.89	1.37
1	TMEM233	ID_14601	0	1	2.46	1
0.5	TMEM74	ID_14686	0	1.15	1.07	1.07
1	TNFRSF8	ID_14768	0	0.83	1.22	0.92
1	TNN	ID_14792	0	1.27	1.2	1.13
1	TPRG1	ID_14886	0	1.06	1.43	1.25
1	TRIM9	ID_15005	0	1.33	1.63	1.28
1	TSPAN8	ID_15112	0	1.23	1.68	1.51
1	UBE2QL1	ID_15332	0	0.53	1.39	0.69
1	ZNF541	ID_16406	0	0.66	1.58	0.84

## Sheet: Cluster 4
Weight	Gene Symbol	SPOT	3C	7C	14C	21C
1	AC008758.4	ID_146	0	0.58	1	0
1	AC131097.2	ID_262	0	0.26	1.3	-0.21
1	AC131160.1	ID_263	0	0.66	1.37	0
1	ADORA2A	ID_502	0	0.71	1.07	0.34
1	ATOH7	ID_1325	0	0.58	1	0
1	C4ORF19	ID_2052	0	0.73	1.22	0
1	CABP1	ID_2166	0	0.63	1.26	0.42
1	CACNA1H	ID_2178	0	0.84	1.99	0.66
1	CHD5	ID_2926	0	0.47	0.85	-0.37
1	CYSLTR1	ID_3727	0	0.58	1.52	0
1	DIO1	ID_4004	0	0.55	1.18	0
1	FAM151A	ID_4921	0	0.56	1.21	0.29
1	FAM228A	ID_5022	0	0.73	1.27	0.37
1	GABRB2	ID_5549	0	0.66	1.37	0.37
1	GDF5OS	ID_5675	0	0.58	1	0
1	GPR62	ID_6009	0	0.66	1.2	0.37
1	HEATR9	ID_6304	0	0.37	1.2	0
1	KCNN1	ID_7240	0	0.66	1.32	0
1	KRT9	ID_7550	0	0.66	1.2	0
1	LRRC4B	ID_7917	0	0.71	1.07	0.34
1	MDP1	ID_8310	0	0.37	1	0
1	NR1I2	ID_9540	0	0.63	1.11	-0.37
1	NUGGC	ID_9676	0	0.37	1	0
1	PCDHB12	ID_10126	0	0.71	1.34	0.34
1	PRKAG3	ID_11052	0	1.16	1.73	0
1	PTPN5	ID_11325	0	0.73	1.37	0.37
1	SFMBT2	ID_12659	0	1.07	1.49	0.34
1	SLC12A1	ID_12844	0	0.63	1	0.29
1	TCEAL2	ID_14129	0	0.63	1.36	-0.37
1	TMEM145	ID_14518	0	0.66	1.89	0
1	TRIM29	ID_14965	0	0.37	1	0
1	TRPM1	ID_15049	0	0.58	1.46	0
1	TULP2	ID_15227	0	0.55	1.22	0.34
1	UPK3B	ID_15447	0	0.37	1.22	0
1	WNT10B	ID_15815	0	1.84	2.57	0.66
1	WNT7B	ID_15826	0	1	2.91	0

## Sheet: Cluster 5
Weight	Gene Symbol	SPOT	3C	7C	14C	21C
1	AC022400.6	ID_187	0	1.27	0.37	0.37
1	ANKRD18B	ID_841	0	1.13	0.37	0.49
1	AP3B2	ID_951	0	1.09	0.37	0.49
1	ARC	ID_1040	0	1.37	0.66	0.37
1	BHLHE22	ID_1619	0	1.46	0.51	0.32
1	C11ORF87	ID_1819	0	2.32	1.74	1.81
1	C9ORF152	ID_2131	0	1.37	1	0.93
1	CASC1	ID_2287	0	1.36	0.73	0.66
1	COL28A1	ID_3268	0	2.2	1.58	1.37
1	CPA6	ID_3379	0	1.11	0.66	0.66
1	DPYS	ID_4214	0	1.29	1	0.85
1	EGFLAM	ID_4431	0	2.13	1.2	1.22
1	FCGR2A	ID_5215	0	1.22	0.58	0.66
1	FIGNL2	ID_5296	0	1.18	0.74	0.42
1	GRIP1	ID_6083	0	1	0.66	0.66
1	GUCY1A3	ID_6177	0	1.52	1.2	1.26
1	HAND2	ID_6228	0	1.84	1.22	0.66
1	HID1	ID_6369	0	1.07	0.82	0.71
1	IHH	ID_6806	0	1	0.37	0.66
1	INSRR	ID_6942	0	1.49	1.13	1.16
1	IRF4	ID_7005	0	1.43	0.84	1
1	ITGB7	ID_7067	0	1.18	0.82	0.71
1	KLHL33	ID_7468	0	1.37	0.66	0.66
1	LRRTM2	ID_7955	0	1.14	0.81	0.69
1	MYH15	ID_8947	0	1.01	0.73	0.78
1	MYRIP	ID_9005	0	1.2	0.63	0.58
1	NKX3-2	ID_9376	0	1.06	0.55	0.4
1	NLGN3	ID_9381	0	1.37	0.97	0.66
1	NPNT	ID_9517	0	2.13	1.65	1.66
1	PCDH20	ID_10105	0	1	0.29	0.47
1	RAB37	ID_11459	0	1.05	0.58	0.67
1	RNF212B	ID_12002	0	1.66	1.22	1
1	RTN1	ID_12264	0	1.29	0.69	0.85
1	RTP2	ID_12272	0	1.37	0.66	0.66
1	SEC14L5	ID_12507	0	2	1.37	1.29
1	SEMA3G	ID_12557	0	1.26	0.71	0.69
1	SHC4	ID_12749	0	1	0.82	0.81
1	SLC46A2	ID_13089	0	1.25	0.66	0.66
1	SLC5A12	ID_13112	0	1.29	0.84	0.84
1	STARD6	ID_13714	0	1	0.66	0.66
1	SYT5	ID_13941	0	1.06	0.79	0.58
1	TMEFF2	ID_14472	0	1.09	0.78	0.67
1	TMEM253	ID_14619	0	1.18	0.82	0.55
1	TSPAN32	ID_15106	0	1.34	0.55	0.92
1	VAMP8	ID_15562	0	1.26	0.93	1
