# Supplementary material for: Time-Course Transcriptome Analysis of Gingiva-Derived Mesenchymal Stem Cells Reveals That Fusobacterium nucleatum Triggers Oncogene Expression in the Process of Cell Differentiation
Source: Front Cell Dev Biol. 2020 Jan 14;7:359. doi: 10.3389/fcell.2019.00359 (PMC6970952; doi:10.3389/fcell.2019.00359)
Supplement: TABLE S6 — The genes in three significant gene expression clusters in the F. nucleatum-treated group according to STEM analysis (P < 0.001). [file Table_6.XLSX]

## Sheet: cluster 1
Weight	Gene Symbol	SPOT	3F	7F	14F	21F
1	AC004922.1	ID_121	0	-0.55	-1.22	-0.85
1	AC055811.2	ID_202	0	-1.07	-1.73	-1.07
1	AFAP1L2	ID_529	0	-1.03	-1.79	-0.95
1	BSN	ID_1739	0	-0.79	-1.21	-1.13
1	C3AR1	ID_2034	0	-1.72	-2.72	-1.72
1	CLIC6	ID_3106	0	-0.76	-1.21	-1.08
1	CPNE4	ID_3397	0	-0.74	-1.32	-0.95
1	CU639417.2	ID_3607	0	-0.7	-1.03	-0.67
1	CYP2S1	ID_3706	0	-0.67	-1.36	-0.77
1	EFHB	ID_4409	0	-1.03	-1.7	-0.86
1	EFNB3	ID_4422	0	-1.09	-1.67	-0.75
1	ELMO1	ID_4528	0	-0.7	-1.2	-0.98
1	EXOC1L	ID_4797	0	-0.82	-1.49	-0.82
1	FAM46C	ID_5044	0	-0.49	-1.07	-0.7
1	FGL2	ID_5278	0	-0.71	-1.37	-0.71
1	GAS7	ID_5615	0	-1.1	-2.01	-1.52
1	IGSF3	ID_6800	0	-0.98	-1.35	-0.67
1	ISLR2	ID_7029	0	-0.79	-1.79	-1.42
1	KANK3	ID_7145	0	-0.7	-1.09	-0.54
1	KRT18	ID_7533	0	-1.11	-2.11	-1.53
1	MAPK8IP2	ID_8187	0	-0.72	-1.09	-0.91
1	MBP	ID_8251	0	-0.53	-1.08	-0.81
1	NKD1	ID_9365	0	-0.53	-1.08	-0.66
1	NKX2-8	ID_9374	0	-0.42	-1.05	-0.68
1	NOTUM	ID_9468	0	-0.93	-1.42	-0.76
1	PHACTR3	ID_10386	0	-1.31	-1.95	-1.68
1	PIWIL2	ID_10532	0	-0.54	-1.07	-0.73
1	PLCG2	ID_10600	0	-0.58	-1.02	-0.51
0.5	PTGES3L	ID_11285	0	-0.63	-1	-1
0.5	RAB39A	ID_11461	0	-0.63	-1	-1
1	RAP1GAP2	ID_11567	0	-0.68	-1.25	-0.88
1	SCN2B	ID_12441	0	-0.65	-1.2	-0.66
1	SCNN1A	ID_12450	0	-0.82	-1.49	-0.82
1	SH2D2A	ID_12708	0	-1.02	-1.57	-0.65
1	SLAIN1	ID_12831	0	-1.49	-2.16	-1.79
1	SLC37A1	ID_13042	0	-0.48	-1.03	-0.66
1	TMEM179	ID_14555	0	-0.86	-2.35	-1.68
1	USP41	ID_15516	0	-0.86	-1.41	-0.86
1	XKR5	ID_15860	0	-0.76	-1.01	-0.7
1	ZFP57	ID_16086	0	-1.65	-2.31	-1.18

## Sheet: cluster 2
Gene Symbol	SPOT	3F	7F	14F	21F
ADGRG6	ID_477	0	1.18	0.66	0.93
AL512506.3	ID_685	0	1.07	0.34	1
ALOX15B	ID_747	0	0.97	0.58	1.03
ASB5	ID_1234	0	1.67	1.1	1.4
BNIPL	ID_1682	0	1.55	0.55	1.13
C2ORF66	ID_2021	0	1.58	1.22	1.66
C4ORF17	ID_2051	0	1.22	0.66	1.22
CDRT4	ID_2756	0	1.07	0.82	1.13
CHI3L2	ID_2939	0	1.45	1.03	1.33
CLIC3	ID_3103	0	1.42	0.71	1.22
COL28A1	ID_3268	0	1.21	0.47	0.85
CORT	ID_3348	0	1.56	1	1.58
CTXND1	ID_3605	0	1.29	0.37	1
DIRC1	ID_4013	0	1.33	0.58	1.22
FAM205A	ID_4989	0	1.63	1.22	1.49
FCRLA	ID_5224	0	2.28	1.84	2.16
FPGT-TNNI3K	ID_5436	0	1	0.55	1.07
GNG7	ID_5861	0	1.45	1.07	1.26
GPR37L1	ID_6002	0	1	0.63	0.85
GRIA4	ID_6066	0	1	0.79	1
HAS1	ID_6238	0	1.89	1.37	1.66
HIST1H3G	ID_6424	0	1.93	0.66	1.58
HIST3H2BB	ID_6447	0	1.37	0.66	1.37
HMGCLL1	ID_6488	0	0.73	0.37	1
HSPB2	ID_6642	0	1.07	0.55	0.92
IGFL2	ID_6787	0	0.73	0.37	1.06
IL1B	ID_6845	0	1.25	0.58	1.11
KRT38	ID_7541	0	1.43	1	1.2
LBP	ID_7640	0	1.06	0.37	1.22
LMO3	ID_7804	0	1.73	1.11	1.52
MAATS1	ID_8049	0	1.58	0.66	1.22
MCF2L	ID_8266	0	1.58	1	1.82
MCOLN2	ID_8285	0	1.09	0.68	1
MERTK	ID_8377	0	1.29	0.84	1.22
METTL7B	ID_8411	0	1.63	0.73	1.36
MGP	ID_8464	0	1.41	1	1.37
NIPAL4	ID_9351	0	1.21	0.85	1.32
NLRP3	ID_9394	0	1.49	0.66	1.22
NODAL	ID_9432	0	1.12	0.83	1.29
NXPE1	ID_9720	0	1	0.66	1.22
PCSK1	ID_10190	0	1.11	0.73	1.25
PCYT1B	ID_10202	0	1.37	0.66	1.73
PDE11A	ID_10219	0	1.03	0.44	0.77
PITX3	ID_10531	0	1.49	0.66	1.68
PKD1L3	ID_10538	0	1	0.63	1
SLC16A11	ID_12864	0	1.22	0.66	1.66
SLC16A9	ID_12875	0	1.22	0.73	1.37
SLC6A17	ID_13123	0	1.66	1.22	1.37
SMIM10L2A	ID_13244	0	1.22	0.66	1.49
SMIM6	ID_13266	0	1.22	0.66	1.37
SPANXB1	ID_13451	0	2.06	0.73	1.48
TAS2R3	ID_14030	0	1.22	1.06	1.06
TRAPPC3L	ID_14929	0	1.22	0.73	1.58
WFDC3	ID_15791	0	1.42	0.63	1.12

## Sheet: cluster 3
Weight	Gene Symbol	SPOT	3F	7F	14F	21F
1	AC009119.2	ID_154	0	-0.37	-1.37	-0.71
1	AC104452.1	ID_246	0	-0.53	-1.89	-0.16
1	AC119674.2	ID_260	0	-0.27	-1.49	-0.27
1	ACTR3C	ID_380	0	-0.48	-1.22	-0.22
1	ADAMTS17	ID_422	0	-0.6	-1.66	-0.45
1	AIF1L	ID_588	0	-0.34	-1	-0.34
1	AKNAD1	ID_628	0	-0.31	-1.49	-0.48
1	AL049697.1	ID_650	0	-0.52	-1.89	-0.19
1	BCKDHA	ID_1553	0	-0.42	-1	-0.34
1	C10ORF35	ID_1792	0	-0.5	-1.18	-0.55
1	C1QTNF4	ID_1975	0	-0.51	-1	-0.34
1	C9	ID_2127	0	-0.34	-1	-0.34
1	C9ORF47	ID_2139	0	-0.39	-1.18	-0.45
1	CFAP57	ID_2877	0	-0.23	-1.3	-0.3
1	CNTD1	ID_3212	0	-0.2	-1.26	-0.44
1	DCAF12L2	ID_3783	0	-0.47	-1.18	-0.62
1	DYSF	ID_4318	0	-0.23	-1.23	-0.35
1	FSBP	ID_5465	0	-0.54	-1.37	-0.82
1	GPR156	ID_5979	0	-0.24	-1.07	-0.44
1	HSD17B2	ID_6604	0	-0.49	-1.49	-0.27
1	KCNK12	ID_7226	0	-0.3	-1.3	-0.23
1	L3MBTL4	ID_7584	0	-0.41	-1.08	-0.5
1	NCF2	ID_9132	0	-0.36	-1.07	-0.52
1	NGEF	ID_9320	0	-0.37	-1.37	-0.15
1	OR5B21	ID_9858	0	-0.58	-1.58	-0.92
1	PDZD4	ID_10285	0	-0.6	-2.09	-0.2
1	PRR18	ID_11129	0	-0.53	-1.27	-0.6
1	RAI2	ID_11540	0	-0.37	-1.37	-0.71
1	SH3TC1	ID_12737	0	-0.15	-1.36	-0.36
1	SKOR1	ID_12826	0	-0.35	-1.18	-0.35
1	SLC35E2	ID_13026	0	-0.31	-1.08	-0.49
1	SLC6A2	ID_13124	0	-0.45	-1.08	-0.55
1	SLIT1	ID_13179	0	-0.34	-1	-0.34
1	SORL1	ID_13401	0	-0.3	-1.22	-0.16
1	TMEM176B	ID_14551	0	-0.48	-1.4	-0.34
1	TNFSF10	ID_14770	0	-0.42	-1.03	-0.56
1	TOGARAM2	ID_14814	0	-0.4	-1.06	-0.4
1	TRPV3	ID_15060	0	-0.63	-1.18	-0.35
1	TUBB1	ID_15208	0	-0.58	-1.79	-0.59
1	ZSCAN32	ID_16680	0	-0.24	-1.09	-0.42
1	ZYG11A	ID_16700	0	-0.55	-2.22	-0.73
