# Supplementary material for: Time-Course Transcriptome Analysis of Gingiva-Derived Mesenchymal Stem Cells Reveals That Fusobacterium nucleatum Triggers Oncogene Expression in the Process of Cell Differentiation
Source: Front Cell Dev Biol. 2020 Jan 14;7:359. doi: 10.3389/fcell.2019.00359 (PMC6970952; doi:10.3389/fcell.2019.00359)
Supplement: TABLE S7 — The annotation and function enrichment analysis results for the genes in three significant clusters in the F. nucleatum-treated group according to STEM analysis. [file Table_7.XLSX]

## Sheet: Cluster 1 Annotation
Input ID	Gene ID	Type	Tax ID	Homologene Gene ID	Homologene Gene Tax ID	Gene Symbol	Description	Biological Process (GO)	Protein Function (Protein Atlas)	Subcellular Location (Protein Atlas)	Drug (DrugBank)	Canonical Pathways_x000D_	Hallmark Gene Sets_x000D_	GO:0048812 neuron projection morphogenesi	GO:0043269 regulation of ion transport	GO:0007268 chemical synaptic transmission	GO:0001819 positive regulation of cytokin
AC004922.1						None	None	None	None	None	None	None	None	nan	nan	nan	nan
AC055811.2						None	None	None	None	None	None	None	None	nan	nan	nan	nan
AFAP1L2	84632	symbol	H. sapiens	84632	H. sapiens	AFAP1L2	actin filament associated protein 1 like 2	GO:0045742 positive regulation of epidermal growth factor receptor signaling pathway;GO:0061098 positive regulation of protein tyrosine kinase activity;GO:1901186 positive regulation of ERBB signaling pathway		Cytosol;Plasma membrane(Supported)			(M5916)HALLMARK APICAL SURFACE	0.0	0.0	0.0	1.0
BSN	8927	symbol	H. sapiens	8927	H. sapiens	BSN	bassoon presynaptic cytomatrix protein	GO:0099526 presynapse to nucleus signaling pathway;GO:0048790 maintenance of presynaptic active zone structure;GO:0098928 presynaptic signal transduction						0.0	0.0	1.0	0.0
C3AR1	719	symbol	H. sapiens	719	H. sapiens	C3AR1	complement C3a receptor 1	GO:0090023 positive regulation of neutrophil chemotaxis;GO:0010759 positive regulation of macrophage chemotaxis;GO:0071624 positive regulation of granulocyte chemotaxis	G-protein coupled receptors/{Chemokines and chemotactic factors receptors,GPCRs excl olfactory receptors}				(M5953)HALLMARK KRAS SIGNALING UP; (M5932)HALLMARK INFLAMMATORY RESPONSE	0.0	0.0	0.0	1.0
CLIC6	54102	symbol	H. sapiens	54102	H. sapiens	CLIC6	chloride intracellular channel 6	GO:1902476 chloride transmembrane transport;GO:0006821 chloride transport;GO:0098661 inorganic anion transmembrane transport	Transporters/Transporter channels and pores					0.0	1.0	0.0	0.0
CPNE4	131034	symbol	H. sapiens	131034	H. sapiens	CPNE4	copine 4	GO:0071277 cellular response to calcium ion;GO:0051592 response to calcium ion;GO:0071248 cellular response to metal ion		Cytosol;Nucleoplasm(Approved)				0.0	0.0	0.0	0.0
CU639417.2						None	None	None	None	None	None	None	None	nan	nan	nan	nan
CYP2S1	29785	symbol	H. sapiens	29785	H. sapiens	CYP2S1	cytochrome P450 family 2 subfamily S member 1	GO:0019373 epoxygenase P450 pathway;GO:0019369 arachidonic acid metabolic process;GO:0001676 long-chain fatty acid metabolic process	Enzymes/ENZYME proteins/Oxidoreductases	Endoplasmic reticulum(Approved)			(M5934)HALLMARK XENOBIOTIC METABOLISM	0.0	0.0	0.0	0.0
EFHB	151651	symbol	H. sapiens	151651	H. sapiens	EFHB	EF-hand domain family member B	GO:2001256 regulation of store-operated calcium entry;GO:0070884 regulation of calcineurin-NFAT signaling cascade;GO:0002115 store-operated calcium entry		Nucleoli(Approved)				0.0	1.0	0.0	0.0
EFNB3	1949	symbol	H. sapiens	1949	H. sapiens	EFNB3	ephrin B3	GO:0099557 trans-synaptic signaling by trans-synaptic complex, modulating synaptic transmission;GO:0016198 axon choice point recognition;GO:0099550 trans-synaptic signaling, modulating synaptic transmission		Nucleoplasm(Approved)		(M62)PID EPHB FWD PATHWAY		1.0	0.0	1.0	0.0
ELMO1	9844	symbol	H. sapiens	9844	H. sapiens	ELMO1	engulfment and cell motility 1	GO:0038096 Fc-gamma receptor signaling pathway involved in phagocytosis;GO:0050690 regulation of defense response to virus by virus;GO:0002431 Fc receptor mediated stimulatory signaling pathway				(M108)PID NETRIN PATHWAY; (M210)PID IL8 CXCR2 PATHWAY; (M241)PID RAC1 REG PATHWAY		0.0	0.0	0.0	0.0
EXOC1L	644145	symbol	H. sapiens	644145	H. sapiens	EXOC1L	exocyst complex component 1 like							0.0	0.0	0.0	0.0
FAM46C	54855	gene_synonym	H. sapiens	54855	H. sapiens	TENT5C	terminal nucleotidyltransferase 5C	GO:0048255 mRNA stabilization;GO:1902373 negative regulation of mRNA catabolic process;GO:0043489 RNA stabilization		Nucleoplasm(Approved)			(M5956)HALLMARK KRAS SIGNALING DN; (M5945)HALLMARK HEME METABOLISM	0.0	0.0	0.0	0.0
FGL2	10875	symbol	H. sapiens	10875	H. sapiens	FGL2	fibrinogen like 2	GO:0043381 negative regulation of memory T cell differentiation;GO:0043380 regulation of memory T cell differentiation;GO:0002617 negative regulation of macrophage antigen processing and presentation				(M3008)NABA ECM GLYCOPROTEINS; (M5884)NABA CORE MATRISOME; (M5889)NABA MATRISOME	(M5947)HALLMARK IL2 STAT5 SIGNALING; (M5924)HALLMARK MTORC1 SIGNALING; (M5913)HALLMARK INTERFERON GAMMA RESPONSE	0.0	0.0	0.0	0.0
GAS7	8522	symbol	H. sapiens	8522	H. sapiens	GAS7	growth arrest specific 7	GO:0030041 actin filament polymerization;GO:0007050 cell cycle arrest;GO:0008154 actin polymerization or depolymerization		Actin filaments;Focal adhesion sites;Plasma membrane(Approved)				1.0	0.0	0.0	0.0
IGSF3	3321	symbol	H. sapiens	3321	H. sapiens	IGSF3	immunoglobulin superfamily member 3	GO:0032808 lacrimal gland development;GO:0035272 exocrine system development;GO:0048732 gland development		Cytosol;Nucleoplasm(Approved)			(M5945)HALLMARK HEME METABOLISM	0.0	0.0	0.0	0.0
ISLR2	57611	symbol	H. sapiens	57611	H. sapiens	ISLR2	immunoglobulin superfamily containing leucine rich repeat 2	GO:0045773 positive regulation of axon extension;GO:0050772 positive regulation of axonogenesis;GO:0030516 regulation of axon extension						1.0	0.0	0.0	0.0
KANK3	256949	symbol	H. sapiens	256949	H. sapiens	KANK3	KN motif and ankyrin repeat domains 3	GO:0030837 negative regulation of actin filament polymerization;GO:0032272 negative regulation of protein polymerization;GO:0030833 regulation of actin filament polymerization		Plasma membrane(Approved)				0.0	0.0	0.0	0.0
KRT18	3875	symbol	H. sapiens	3875	H. sapiens	KRT18	keratin 18	GO:0043000 Golgi to plasma membrane CFTR protein transport;GO:0070268 cornification;GO:0097284 hepatocyte apoptotic process		Cytosol(Enhanced)		(M220)PID CASPASE PATHWAY	(M5910)HALLMARK PROTEIN SECRETION; (M5902)HALLMARK APOPTOSIS; (M5906)HALLMARK ESTROGEN RESPONSE EARLY	0.0	0.0	0.0	0.0
MAPK8IP2	23542	symbol	H. sapiens	23542	H. sapiens	MAPK8IP2	mitogen-activated protein kinase 8 interacting protein 2	GO:0046958 nonassociative learning;GO:2000310 regulation of NMDA receptor activity;GO:0007172 signal complex assembly				(M7871)ST GRANULE CELL SURVIVAL PATHWAY; (M12705)SIG CD40PATHWAYMAP; (M2579)ST DIFFERENTIATION PATHWAY IN PC12 CELLS	(M5941)HALLMARK UV RESPONSE UP	1.0	1.0	1.0	0.0
MBP	4155	symbol	H. sapiens	4155	H. sapiens	MBP	myelin basic protein	GO:1904209 positive regulation of chemokine (C-C motif) ligand 2 secretion;GO:1904207 regulation of chemokine (C-C motif) ligand 2 secretion;GO:0090197 positive regulation of chemokine secretion		Plasma membrane(Approved)			(M5938)HALLMARK REACTIVE OXIGEN SPECIES PATHWAY	0.0	0.0	1.0	1.0
NKD1	85407	symbol	H. sapiens	85407	H. sapiens	NKD1	NKD inhibitor of WNT signaling pathway 1	GO:1901231 positive regulation of non-canonical Wnt signaling pathway via JNK cascade;GO:0090249 regulation of cell motility involved in somitogenic axis elongation;GO:1901229 regulation of non-canonical Wnt signaling pathway via JNK cascade		Nucleoli fibrillar center(Approved)		(M17761)ST WNT BETA CATENIN PATHWAY; (M70)PID PS1 PATHWAY; (M5493)WNT SIGNALING	(M5895)HALLMARK WNT BETA CATENIN SIGNALING	0.0	0.0	0.0	0.0
NKX2-8	26257	symbol	H. sapiens	26257	H. sapiens	NKX2-8	NK2 homeobox 8	GO:0050680 negative regulation of epithelial cell proliferation;GO:0007409 axonogenesis;GO:0030324 lung development	Transcription factors/Helix-turn-helix domains	Nucleoplasm;Plasma membrane(Approved)				1.0	0.0	0.0	0.0
NOTUM	147111	symbol	H. sapiens	147111	H. sapiens	NOTUM	notum, palmitoleoyl-protein carboxylesterase	GO:1990697 protein depalmitoleylation;GO:0042159 lipoprotein catabolic process;GO:0090090 negative regulation of canonical Wnt signaling pathway	Enzymes/ENZYME proteins/Hydrolases					0.0	0.0	0.0	0.0
PHACTR3	116154	symbol	H. sapiens	116154	H. sapiens	PHACTR3	phosphatase and actin regulator 3	GO:0032515 negative regulation of phosphoprotein phosphatase activity;GO:0035308 negative regulation of protein dephosphorylation;GO:0010923 negative regulation of phosphatase activity		Nucleoplasm(Enhanced)				0.0	0.0	0.0	0.0
PIWIL2	55124	symbol	H. sapiens	55124	H. sapiens	PIWIL2	piwi like RNA-mediated gene silencing 2	GO:0071442 positive regulation of histone H3-K14 acetylation;GO:2000617 positive regulation of histone H3-K9 acetylation;GO:0071440 regulation of histone H3-K14 acetylation						0.0	0.0	0.0	0.0
PLCG2	5336	symbol	H. sapiens	5336	H. sapiens	PLCG2	phospholipase C gamma 2	GO:0002316 follicular B cell differentiation;GO:0032237 activation of store-operated calcium channel activity;GO:1901341 positive regulation of store-operated calcium channel activity	Enzymes/ENZYME proteins/Hydrolases;RAS pathway related proteins	Vesicles(Approved)		(M213)PID AR NONGENOMIC PATHWAY; (M233)PID EPO PATHWAY; (M1315)SIG PIP3 SIGNALING IN B LYMPHOCYTES		0.0	1.0	0.0	1.0
PTGES3L	100885848	symbol	H. sapiens	100885848	H. sapiens	PTGES3L	prostaglandin E synthase 3 like	GO:0051131 chaperone-mediated protein complex assembly;GO:0006457 protein folding;GO:0034622 cellular protein-containing complex assembly						0.0	0.0	0.0	0.0
RAB39A	54734	symbol	H. sapiens	54734	H. sapiens	RAB39A	RAB39A, member RAS oncogene family	GO:0090383 phagosome acidification;GO:0090385 phagosome-lysosome fusion;GO:0051452 intracellular pH reduction						0.0	0.0	0.0	0.0
RAP1GAP2	23108	symbol	H. sapiens	23108	H. sapiens	RAP1GAP2	RAP1 GTPase activating protein 2	GO:0010977 negative regulation of neuron projection development;GO:0045665 negative regulation of neuron differentiation;GO:0010975 regulation of neuron projection development		Cytosol(Supported)Nuclear membrane(Approved)				0.0	0.0	0.0	0.0
SCN2B	6327	symbol	H. sapiens	6327	H. sapiens	SCN2B	sodium voltage-gated channel beta subunit 2	GO:0046684 response to pyrethroid;GO:0060371 regulation of atrial cardiac muscle cell membrane depolarization;GO:0086091 regulation of heart rate by cardiac conduction	Transporters/Accessory Factors Involved in Transport		Zonisamide (Voltage-gated sodium channel activity involved in cardiac muscle cell action potential)			0.0	1.0	1.0	0.0
SCNN1A	6337	symbol	H. sapiens	6337	H. sapiens	SCNN1A	sodium channel epithelial 1 alpha subunit	GO:0055078 sodium ion homeostasis;GO:0050891 multicellular organismal water homeostasis;GO:0035725 sodium ion transmembrane transport	Transporters/Transporter channels and pores		Triamterene (Ww domain binding);Amiloride (Ww domain binding)		(M5906)HALLMARK ESTROGEN RESPONSE EARLY; (M5907)HALLMARK ESTROGEN RESPONSE LATE	0.0	0.0	0.0	0.0
SH2D2A	9047	symbol	H. sapiens	9047	H. sapiens	SH2D2A	SH2 domain containing 2A	GO:0048010 vascular endothelial growth factor receptor signaling pathway;GO:0001525 angiogenesis;GO:0048514 blood vessel morphogenesis				(M237)PID VEGFR1 2 PATHWAY; (M164)PID ERBB1 DOWNSTREAM PATHWAY		0.0	0.0	0.0	0.0
SLAIN1	122060	symbol	H. sapiens	122060	H. sapiens	SLAIN1	SLAIN motif family member 1			Cytosol;Intermediate filaments;Nucleoplasm(Approved)				0.0	0.0	0.0	0.0
SLC37A1	54020	symbol	H. sapiens	54020	H. sapiens	SLC37A1	solute carrier family 37 member 1	GO:0015760 glucose-6-phosphate transport;GO:0015712 hexose phosphate transport;GO:0035435 phosphate ion transmembrane transport	Transporters/Electrochemical Potential-driven transporters				(M5906)HALLMARK ESTROGEN RESPONSE EARLY	0.0	0.0	0.0	0.0
TMEM179	388021	symbol	H. sapiens	388021	H. sapiens	TMEM179	transmembrane protein 179		Transporters	Mitochondria(Uncertain)				0.0	0.0	0.0	0.0
USP41	373856	symbol	H. sapiens	373856	H. sapiens	USP41	ubiquitin specific peptidase 41	GO:0016579 protein deubiquitination;GO:0070646 protein modification by small protein removal;GO:0006511 ubiquitin-dependent protein catabolic process	Enzymes/{ENZYME proteins/Hydrolases,Peptidases/Cysteine-type peptidases}					0.0	0.0	0.0	0.0
XKR5	389610	symbol	H. sapiens	389610	H. sapiens	XKR5	XK related 5							0.0	0.0	0.0	0.0
ZFP57	346171	symbol	H. sapiens	346171	H. sapiens	ZFP57	ZFP57 zinc finger protein	GO:0043045 DNA methylation involved in embryo development;GO:1901538 changes to DNA methylation involved in embryo development;GO:0006349 regulation of gene expression by genetic imprinting	Transcription factors/Zinc-coordinating DNA-binding domains					0.0	0.0	0.0	0.0

## Sheet: Cluster 1 Enrichment
GroupID	Category	Term	Description	LogP	Log(q-value)	InTerm_InList	Genes	Symbols
1_Summary	GO Biological Processes	GO:0048812	neuron projection morphogenesis	-2.59828	0	5/644	1949,8522,23542,26257,57611	EFNB3,GAS7,MAPK8IP2,NKX2-8,ISLR2
1_Member	GO Biological Processes	GO:0048812	neuron projection morphogenesis	-2.59828	0	5/644	1949,8522,23542,26257,57611	EFNB3,GAS7,MAPK8IP2,NKX2-8,ISLR2
1_Member	GO Biological Processes	GO:0120039	plasma membrane bounded cell projection morphogenesis	-2.55795	0	5/658	1949,8522,23542,26257,57611	EFNB3,GAS7,MAPK8IP2,NKX2-8,ISLR2
1_Member	GO Biological Processes	GO:0048858	cell projection morphogenesis	-2.54661	0	5/662	1949,8522,23542,26257,57611	EFNB3,GAS7,MAPK8IP2,NKX2-8,ISLR2
1_Member	GO Biological Processes	GO:0032990	cell part morphogenesis	-2.49382	0	5/681	1949,8522,23542,26257,57611	EFNB3,GAS7,MAPK8IP2,NKX2-8,ISLR2
2_Summary	GO Biological Processes	GO:0043269	regulation of ion transport	-2.44273	0	5/700	5336,6327,23542,54102,151651	PLCG2,SCN2B,MAPK8IP2,CLIC6,EFHB
2_Member	GO Biological Processes	GO:0043269	regulation of ion transport	-2.44273	0	5/700	5336,6327,23542,54102,151651	PLCG2,SCN2B,MAPK8IP2,CLIC6,EFHB
2_Member	GO Biological Processes	GO:0034765	regulation of ion transmembrane transport	-2.26098	0	4/480	5336,6327,23542,54102	PLCG2,SCN2B,MAPK8IP2,CLIC6
2_Member	GO Biological Processes	GO:0032412	regulation of ion transmembrane transporter activity	-2.17858	0	3/258	5336,6327,23542	PLCG2,SCN2B,MAPK8IP2
2_Member	GO Biological Processes	GO:0022898	regulation of transmembrane transporter activity	-2.14217	0	3/266	5336,6327,23542	PLCG2,SCN2B,MAPK8IP2
2_Member	GO Biological Processes	GO:0032409	regulation of transporter activity	-2.07704	0	3/281	5336,6327,23542	PLCG2,SCN2B,MAPK8IP2
2_Member	GO Biological Processes	GO:0034762	regulation of transmembrane transport	-2.01579	0	4/565	5336,6327,23542,54102	PLCG2,SCN2B,MAPK8IP2,CLIC6
3_Summary	GO Biological Processes	GO:0007268	chemical synaptic transmission	-2.42432	0	5/707	1949,4155,6327,8927,23542	EFNB3,MBP,SCN2B,BSN,MAPK8IP2
3_Member	GO Biological Processes	GO:0007268	chemical synaptic transmission	-2.42432	0	5/707	1949,4155,6327,8927,23542	EFNB3,MBP,SCN2B,BSN,MAPK8IP2
3_Member	GO Biological Processes	GO:0098916	anterograde trans-synaptic signaling	-2.42432	0	5/707	1949,4155,6327,8927,23542	EFNB3,MBP,SCN2B,BSN,MAPK8IP2
3_Member	GO Biological Processes	GO:0099537	trans-synaptic signaling	-2.40354	0	5/715	1949,4155,6327,8927,23542	EFNB3,MBP,SCN2B,BSN,MAPK8IP2
3_Member	GO Biological Processes	GO:0099536	synaptic signaling	-2.38813	0	5/721	1949,4155,6327,8927,23542	EFNB3,MBP,SCN2B,BSN,MAPK8IP2
4_Summary	GO Biological Processes	GO:0001819	positive regulation of cytokine production	-2.30944	0	4/465	719,4155,5336,84632	C3AR1,MBP,PLCG2,AFAP1L2
4_Member	GO Biological Processes	GO:0001819	positive regulation of cytokine production	-2.30944	0	4/465	719,4155,5336,84632	C3AR1,MBP,PLCG2,AFAP1L2

## Sheet: Cluster 2 Annotation
Input ID	Gene ID	Type	Tax ID	Homologene Gene ID	Homologene Gene Tax ID	Gene Symbol	Description	Biological Process (GO)	Kinase Class (UniProt)	Protein Function (Protein Atlas)	Subcellular Location (Protein Atlas)	Drug (DrugBank)	Canonical Pathways_x000D_	Hallmark Gene Sets_x000D_	GO:0032722 positive regulation of chemoki	GO:0014013 regulation of gliogenesis	GO:0003006 developmental process involved	GO:0015718 monocarboxylic acid transport	GO:0006022 aminoglycan metabolic process	hsa05034 Alcoholism
ADGRG6	57211	symbol	H. sapiens	57211	H. sapiens	ADGRG6	adhesion G protein-coupled receptor G6	GO:0022011 myelination in peripheral nervous system;GO:0060347 heart trabecula formation;GO:0014044 Schwann cell development		G-protein coupled receptors/{Family 2 (B) receptors,GPCRs excl olfactory receptors}					0.0	1.0	0.0	0.0	0.0	0.0
AL512506.3						None	None	None	None	None	None	None	None	None	nan	nan	nan	nan	nan	nan
ALOX15B	247	symbol	H. sapiens	247	H. sapiens	ALOX15B	arachidonate 15-lipoxygenase type B	GO:0051122 hepoxilin biosynthetic process;GO:0090197 positive regulation of chemokine secretion;GO:0051121 hepoxilin metabolic process		Enzymes/ENZYME proteins/Oxidoreductases	Cytosol;Plasma membrane(Supported)			(M5939)HALLMARK P53 PATHWAY; (M5915)HALLMARK APICAL JUNCTION	1.0	0.0	1.0	0.0	0.0	0.0
ASB5	140458	symbol	H. sapiens	140458	H. sapiens	ASB5	ankyrin repeat and SOCS box containing 5	GO:0045732 positive regulation of protein catabolic process;GO:0043687 post-translational protein modification;GO:0042176 regulation of protein catabolic process			Plasma membrane(Approved)				0.0	0.0	0.0	0.0	0.0	0.0
BNIPL	149428	symbol	H. sapiens	149428	H. sapiens	BNIPL	BCL2 interacting protein like	GO:0006798 polyphosphate catabolic process;GO:0006797 polyphosphate metabolic process;GO:0040009 regulation of growth rate			Cytosol(Approved)				0.0	0.0	0.0	0.0	0.0	0.0
C2ORF66	401027	symbol	H. sapiens	401027	H. sapiens	C2orf66	chromosome 2 open reading frame 66								0.0	0.0	0.0	0.0	0.0	0.0
C4ORF17	84103	symbol	H. sapiens	84103	H. sapiens	C4orf17	chromosome 4 open reading frame 17								0.0	0.0	0.0	0.0	0.0	0.0
CDRT4	284040	symbol	H. sapiens	284040	H. sapiens	CDRT4	CMT1A duplicated region transcript 4				Mitochondria(Approved)				0.0	0.0	0.0	0.0	0.0	0.0
CHI3L2	1117	symbol	H. sapiens	1117	H. sapiens	CHI3L2	chitinase 3 like 2	GO:0006032 chitin catabolic process;GO:1901072 glucosamine-containing compound catabolic process;GO:0046348 amino sugar catabolic process							0.0	0.0	0.0	0.0	1.0	0.0
CLIC3	9022	symbol	H. sapiens	9022	H. sapiens	CLIC3	chloride intracellular channel 3	GO:1902476 chloride transmembrane transport;GO:0006821 chloride transport;GO:0098661 inorganic anion transmembrane transport		Transporters/Transporter channels and pores	Nuclear bodies(Supported)			(M5906)HALLMARK ESTROGEN RESPONSE EARLY; (M5907)HALLMARK ESTROGEN RESPONSE LATE	0.0	0.0	0.0	0.0	0.0	0.0
COL28A1	340267	symbol	H. sapiens	340267	H. sapiens	COL28A1	collagen type XXVIII alpha 1 chain	GO:0010951 negative regulation of endopeptidase activity;GO:0010466 negative regulation of peptidase activity;GO:0045861 negative regulation of proteolysis			Cytosol;Nucleoplasm(Approved)		(M3005)NABA COLLAGENS; (M5884)NABA CORE MATRISOME; (M5889)NABA MATRISOME		0.0	0.0	0.0	0.0	0.0	0.0
CORT	1325	symbol	H. sapiens	1325	H. sapiens	CORT	cortistatin	GO:0007193 adenylate cyclase-inhibiting G protein-coupled receptor signaling pathway;GO:0007188 adenylate cyclase-modulating G protein-coupled receptor signaling pathway;GO:0007187 G protein-coupled receptor signaling pathway, coupled to cyclic nucleotide second messenger							0.0	0.0	0.0	0.0	0.0	0.0
CTXND1	100996492	symbol	H. sapiens	100996492	H. sapiens	CTXND1	cortexin domain containing 1								0.0	0.0	0.0	0.0	0.0	0.0
DIRC1	116093	symbol	H. sapiens	116093	H. sapiens	DIRC1	disrupted in renal carcinoma 1				Nucleoplasm(Approved)				0.0	0.0	0.0	0.0	0.0	0.0
FAM205A	259308	symbol	H. sapiens	259308	H. sapiens	FAM205A	family with sequence similarity 205 member A								0.0	0.0	0.0	0.0	0.0	0.0
FCRLA	84824	symbol	H. sapiens	84824	H. sapiens	FCRLA	Fc receptor like A	GO:0030154 cell differentiation;GO:0048869 cellular developmental process;GO:0032502 developmental process							0.0	0.0	0.0	0.0	0.0	0.0
FPGT-TNNI3K	100526835	symbol	H. sapiens	100526835	H. sapiens	FPGT-TNNI3K	FPGT-TNNI3K readthrough		TKL Ser/Thr protein kinase family		Vesicles(Approved)				0.0	0.0	0.0	0.0	0.0	0.0
GNG7	2788	symbol	H. sapiens	2788	H. sapiens	GNG7	G protein subunit gamma 7	GO:0008277 regulation of G protein-coupled receptor signaling pathway;GO:0007186 G protein-coupled receptor signaling pathway;GO:0009966 regulation of signal transduction		RAS pathway related proteins					0.0	0.0	0.0	0.0	0.0	1.0
GPR37L1	9283	symbol	H. sapiens	9283	H. sapiens	GPR37L1	G protein-coupled receptor 37 like 1	GO:0021940 positive regulation of cerebellar granule cell precursor proliferation;GO:0021936 regulation of cerebellar granule cell precursor proliferation;GO:0021930 cerebellar granule cell precursor proliferation		G-protein coupled receptors/GPCRs excl olfactory receptors					0.0	1.0	0.0	0.0	0.0	0.0
GRIA4	2893	symbol	H. sapiens	2893	H. sapiens	GRIA4	glutamate ionotropic receptor AMPA type subunit 4	GO:2000310 regulation of NMDA receptor activity;GO:0035235 ionotropic glutamate receptor signaling pathway;GO:1900449 regulation of glutamate receptor signaling pathway				L-Glutamic Acid (Ionotropic glutamate receptor activity);Ethanol (Ionotropic glutamate receptor activity);Talampanel (Ionotropic glutamate receptor activity);CX717 (Ionotropic glutamate receptor activity)			0.0	0.0	0.0	0.0	0.0	0.0
HAS1	3036	symbol	H. sapiens	3036	H. sapiens	HAS1	hyaluronan synthase 1	GO:0010764 negative regulation of fibroblast migration;GO:0045226 extracellular polysaccharide biosynthetic process;GO:0030213 hyaluronan biosynthetic process		Enzymes/ENZYME proteins/Transferases;Transporters	Plasma membrane(Supported)Nucleoplasm(Approved)			(M5891)HALLMARK HYPOXIA	0.0	0.0	0.0	0.0	1.0	0.0
HIST1H3G	8355	symbol	H. sapiens	8355	H. sapiens	HIST1H3G	histone cluster 1 H3 family member g	GO:0038111 interleukin-7-mediated signaling pathway;GO:0006335 DNA replication-dependent nucleosome assembly;GO:0000183 chromatin silencing at rDNA							0.0	0.0	0.0	0.0	0.0	1.0
HIST3H2BB	128312	symbol	H. sapiens	128312	H. sapiens	HIST3H2BB	histone cluster 3 H2B family member b	GO:0006334 nucleosome assembly;GO:0031497 chromatin assembly;GO:0034728 nucleosome organization			Cytosol;Nucleoplasm(Approved)				0.0	0.0	0.0	0.0	0.0	1.0
HMGCLL1	54511	symbol	H. sapiens	54511	H. sapiens	HMGCLL1	3-hydroxymethyl-3-methylglutaryl-CoA lyase like 1	GO:0006552 leucine catabolic process;GO:0046951 ketone body biosynthetic process;GO:0006551 leucine metabolic process		Enzymes/ENZYME proteins/Lyases					1.0	0.0	0.0	0.0	0.0	0.0
HSPB2	3316	symbol	H. sapiens	3316	H. sapiens	HSPB2	heat shock protein family B (small) member 2	GO:0006986 response to unfolded protein;GO:0035966 response to topologically incorrect protein;GO:0043085 positive regulation of catalytic activity						(M5909)HALLMARK MYOGENESIS	0.0	0.0	0.0	0.0	0.0	0.0
IGFL2	147920	symbol	H. sapiens	147920	H. sapiens	IGFL2	IGF like family member 2	GO:0008150 biological_process			Nucleoplasm;Plasma membrane(Approved)				0.0	0.0	0.0	0.0	0.0	0.0
IL1B	3553	symbol	H. sapiens	3553	H. sapiens	IL1B	interleukin 1 beta	GO:2000556 positive regulation of T-helper 1 cell cytokine production;GO:0060559 positive regulation of calcidiol 1-monooxygenase activity;GO:0031394 positive regulation of prostaglandin biosynthetic process				Minocycline (Protein domain specific binding);AV411 (Protein domain specific binding);VP025 (Protein domain specific binding);681323 (Protein domain specific binding);Gallium nitrate (Protein domain specific binding);SCIO-469 (Protein domain specific binding);Etiprednol dicloacetate (Protein domain specific binding);VX-702 (Protein domain specific binding);VX-765 (Protein domain specific binding)…	(M11736)SA MMP CYTOKINE CONNECTION; (M267)PID ANTHRAX PATHWAY; (M36)PID IL27 PATHWAY	(M5897)HALLMARK IL6 JAK STAT3 SIGNALING; (M5902)HALLMARK APOPTOSIS; (M5950)HALLMARK ALLOGRAFT REJECTION	1.0	1.0	1.0	1.0	1.0	0.0
KRT38	8687	symbol	H. sapiens	8687	H. sapiens	KRT38	keratin 38	GO:0070268 cornification;GO:0031424 keratinization;GO:0030216 keratinocyte differentiation							0.0	0.0	0.0	0.0	0.0	0.0
LBP	3929	symbol	H. sapiens	3929	H. sapiens	LBP	lipopolysaccharide binding protein	GO:0034145 positive regulation of toll-like receptor 4 signaling pathway;GO:0060265 positive regulation of respiratory burst involved in inflammatory response;GO:0034143 regulation of toll-like receptor 4 signaling pathway		Transporters/Transporter channels and pores			(M183)PID IL6 7 PATHWAY		1.0	0.0	0.0	0.0	0.0	0.0
LMO3	55885	symbol	H. sapiens	55885	H. sapiens	LMO3	LIM domain only 3	GO:2000324 positive regulation of glucocorticoid receptor signaling pathway;GO:2000322 regulation of glucocorticoid receptor signaling pathway;GO:0042921 glucocorticoid receptor signaling pathway							1.0	0.0	0.0	0.0	0.0	0.0
MAATS1	89876	symbol	H. sapiens	89876	H. sapiens	MAATS1	MYCBP associated and testis expressed 1	GO:0003341 cilium movement;GO:0007018 microtubule-based movement;GO:0007017 microtubule-based process							0.0	0.0	0.0	0.0	0.0	0.0
MCF2L	23263	symbol	H. sapiens	23263	H. sapiens	MCF2L	MCF.2 cell line derived transforming sequence like	GO:0035023 regulation of Rho protein signal transduction;GO:0007266 Rho protein signal transduction;GO:0046578 regulation of Ras protein signal transduction					(M83)PID CDC42 REG PATHWAY; (M68)PID RHOA REG PATHWAY; (M187)PID TRKR PATHWAY		0.0	0.0	0.0	0.0	0.0	0.0
MCOLN2	255231	symbol	H. sapiens	255231	H. sapiens	MCOLN2	mucolipin 2	GO:0071642 positive regulation of macrophage inflammatory protein 1 alpha production;GO:0035926 chemokine (C-C motif) ligand 2 secretion;GO:0071651 positive regulation of chemokine (C-C motif) ligand 5 production		Transporters/Transporter channels and pores;Voltage-gated ion channels/Transient Receptor Potential Channels	Intermediate filaments(Supported)				1.0	0.0	0.0	0.0	0.0	0.0
MERTK	10461	symbol	H. sapiens	10461	H. sapiens	MERTK	MER proto-oncogene, tyrosine kinase	GO:0097350 neutrophil clearance;GO:0060068 vagina development;GO:0001779 natural killer cell differentiation	Tyr protein kinase family	Enzymes/{ENZYME proteins/Transferases,Kinases/Tyr protein kinases}	Cytosol;Endoplasmic reticulum;Plasma membrane(Approved)	2-(2-HYDROXYETHYLAMINO)-6-(3-CHLOROANILINO)-9-ISOPROPYLPURINE (Transmembrane receptor protein tyrosine kinase activity)		(M5908)HALLMARK ANDROGEN RESPONSE; (M5937)HALLMARK GLYCOLYSIS	1.0	0.0	1.0	0.0	0.0	0.0
METTL7B	196410	symbol	H. sapiens	196410	H. sapiens	METTL7B	methyltransferase like 7B	GO:0032259 methylation;GO:0008152 metabolic process;GO:0008150 biological_process			Microtubules;Vesicles(Supported)			(M5913)HALLMARK INTERFERON GAMMA RESPONSE	0.0	0.0	0.0	0.0	0.0	0.0
MGP	4256	symbol	H. sapiens	4256	H. sapiens	MGP	matrix Gla protein	GO:0001502 cartilage condensation;GO:0030500 regulation of bone mineralization;GO:0098743 cell aggregation					(M65)PID FRA PATHWAY; (M3008)NABA ECM GLYCOPROTEINS; (M5884)NABA CORE MATRISOME	(M5930)HALLMARK EPITHELIAL MESENCHYMAL TRANSITION	0.0	0.0	0.0	0.0	0.0	0.0
NIPAL4	348938	symbol	H. sapiens	348938	H. sapiens	NIPAL4	NIPA like domain containing 4	GO:1903830 magnesium ion transmembrane transport;GO:0015693 magnesium ion transport;GO:0070838 divalent metal ion transport		Transporters/Electrochemical Potential-driven transporters					0.0	0.0	0.0	0.0	0.0	0.0
NLRP3	114548	symbol	H. sapiens	114548	H. sapiens	NLRP3	NLR family pyrin domain containing 3	GO:0045630 positive regulation of T-helper 2 cell differentiation;GO:2000321 positive regulation of T-helper 17 cell differentiation;GO:0045628 regulation of T-helper 2 cell differentiation						(M5950)HALLMARK ALLOGRAFT REJECTION; (M5932)HALLMARK INFLAMMATORY RESPONSE	1.0	0.0	0.0	0.0	0.0	0.0
NODAL	4838	symbol	H. sapiens	4838	H. sapiens	NODAL	nodal growth differentiation factor	GO:1900224 positive regulation of nodal signaling pathway involved in determination of lateral mesoderm left/right asymmetry;GO:0048327 axial mesodermal cell fate specification;GO:0048322 axial mesodermal cell fate commitment					(M5883)NABA SECRETED FACTORS; (M5885)NABA MATRISOME ASSOCIATED; (M5889)NABA MATRISOME		1.0	1.0	1.0	0.0	0.0	0.0
NXPE1	120400	symbol	H. sapiens	120400	H. sapiens	NXPE1	neurexophilin and PC-esterase domain family member 1								0.0	0.0	0.0	0.0	0.0	0.0
PCSK1	5122	symbol	H. sapiens	5122	H. sapiens	PCSK1	proprotein convertase subtilisin/kexin type 1	GO:0016486 peptide hormone processing;GO:0042445 hormone metabolic process;GO:0016485 protein processing		Enzymes/{ENZYME proteins/Hydrolases,Peptidases/Serine-type peptidases}		Insulin Human (Serine-type endopeptidase activity);Insulin Pork (Serine-type endopeptidase activity)		(M5957)HALLMARK PANCREAS BETA CELLS	0.0	0.0	0.0	0.0	0.0	0.0
PCYT1B	9468	symbol	H. sapiens	9468	H. sapiens	PCYT1B	phosphate cytidylyltransferase 1, choline, beta	GO:0006657 CDP-choline pathway;GO:0001541 ovarian follicle development;GO:0006656 phosphatidylcholine biosynthetic process		Enzymes/ENZYME proteins/Transferases		Choline (Choline-phosphate cytidylyltransferase activity)			0.0	0.0	1.0	0.0	0.0	0.0
PDE11A	50940	symbol	H. sapiens	50940	H. sapiens	PDE11A	phosphodiesterase 11A	GO:0010754 negative regulation of cGMP-mediated signaling;GO:0010752 regulation of cGMP-mediated signaling;GO:0043951 negative regulation of cAMP-mediated signaling		Enzymes/ENZYME proteins/Hydrolases		Tadalafil (Metal ion binding)			0.0	0.0	0.0	0.0	0.0	0.0
PITX3	5309	symbol	H. sapiens	5309	H. sapiens	PITX3	paired like homeodomain 3	GO:1904935 positive regulation of cell proliferation in midbrain;GO:1904933 regulation of cell proliferation in midbrain;GO:1990792 cellular response to glial cell derived neurotrophic factor		Transcription factors/Helix-turn-helix domains					0.0	1.0	0.0	0.0	0.0	0.0
PKD1L3	342372	symbol	H. sapiens	342372	H. sapiens	PKD1L3	polycystin 1 like 3, transient receptor potential channel interacting	GO:0001581 detection of chemical stimulus involved in sensory perception of sour taste;GO:0050915 sensory perception of sour taste;GO:0071468 cellular response to acidic pH		Transporters/Transporter channels and pores					0.0	0.0	0.0	0.0	0.0	0.0
SLC16A11	162515	symbol	H. sapiens	162515	H. sapiens	SLC16A11	solute carrier family 16 member 11	GO:1901475 pyruvate transmembrane transport;GO:0006848 pyruvate transport;GO:0015718 monocarboxylic acid transport		Transporters/Electrochemical Potential-driven transporters					0.0	0.0	0.0	1.0	0.0	0.0
SLC16A9	220963	symbol	H. sapiens	220963	H. sapiens	SLC16A9	solute carrier family 16 member 9	GO:0046415 urate metabolic process;GO:0015718 monocarboxylic acid transport;GO:0046942 carboxylic acid transport		Transporters/Electrochemical Potential-driven transporters	Cell Junctions;Nucleus(Approved)				0.0	0.0	0.0	1.0	0.0	0.0
SLC6A17	388662	symbol	H. sapiens	388662	H. sapiens	SLC6A17	solute carrier family 6 member 17	GO:0015820 leucine transport;GO:0032328 alanine transport;GO:0015824 proline transport		Transporters/Electrochemical Potential-driven transporters	Golgi apparatus;Nucleus(Approved)				0.0	0.0	0.0	1.0	0.0	0.0
SMIM10L2A	399668	symbol	H. sapiens	399668	H. sapiens	SMIM10L2A	small integral membrane protein 10 like 2A								0.0	0.0	0.0	0.0	0.0	0.0
SMIM6	100130933	symbol	H. sapiens	100130933	H. sapiens	SMIM6	small integral membrane protein 6				Nucleus(Approved)				0.0	0.0	0.0	0.0	0.0	0.0
SPANXB1	728695	symbol	H. sapiens	728695	H. sapiens	SPANXB1	SPANX family member B1	GO:0007286 spermatid development;GO:0048515 spermatid differentiation;GO:0007283 spermatogenesis			Nucleoplasm(Supported)Vesicles(Approved)				0.0	0.0	1.0	0.0	0.0	0.0
TAS2R3	50831	symbol	H. sapiens	50831	H. sapiens	TAS2R3	taste 2 receptor member 3	GO:0001580 detection of chemical stimulus involved in sensory perception of bitter taste;GO:0050912 detection of chemical stimulus involved in sensory perception of taste;GO:0050913 sensory perception of bitter taste		G-protein coupled receptors/{Family T2R receptors (taste receptor GPCRs),GPCRs excl olfactory receptors}					0.0	0.0	0.0	0.0	0.0	0.0
TRAPPC3L	100128327	symbol	H. sapiens	100128327	H. sapiens	TRAPPC3L	trafficking protein particle complex 3 like	GO:0006891 intra-Golgi vesicle-mediated transport;GO:0006888 ER to Golgi vesicle-mediated transport;GO:0048193 Golgi vesicle transport							0.0	0.0	0.0	0.0	0.0	0.0
WFDC3	140686	symbol	H. sapiens	140686	H. sapiens	WFDC3	WAP four-disulfide core domain 3	GO:0010951 negative regulation of endopeptidase activity;GO:0010466 negative regulation of peptidase activity;GO:0045861 negative regulation of proteolysis							0.0	0.0	0.0	0.0	0.0	0.0

## Sheet: Cluster 2 Enrichment
GroupID	Category	Term	Description	LogP	Log(q-value)	InTerm_InList	Genes	Symbols
1_Summary	GO Biological Processes	GO:0032722	positive regulation of chemokine production	-5.25574	-0.938285	4/55	247,3553,3929,255231,4838,114548,10461,54511,55885	ALOX15B,IL1B,LBP,MCOLN2,NODAL,NLRP3,MERTK,HMGCLL1,LMO3
1_Member	GO Biological Processes	GO:0032722	positive regulation of chemokine production	-5.25574	-0.938285	4/55	247,3553,3929,255231	ALOX15B,IL1B,LBP,MCOLN2
1_Member	GO Biological Processes	GO:0032642	regulation of chemokine production	-4.60636	-0.622332	4/80	247,3553,3929,255231	ALOX15B,IL1B,LBP,MCOLN2
1_Member	GO Biological Processes	GO:0032602	chemokine production	-4.46267	-0.622332	4/87	247,3553,3929,255231	ALOX15B,IL1B,LBP,MCOLN2
1_Member	GO Biological Processes	GO:0001819	positive regulation of cytokine production	-3.37051	0	6/465	247,3553,3929,4838,114548,255231	ALOX15B,IL1B,LBP,NODAL,NLRP3,MCOLN2
1_Member	GO Biological Processes	GO:0001817	regulation of cytokine production	-3.12078	0	7/721	247,3553,3929,4838,10461,114548,255231	ALOX15B,IL1B,LBP,NODAL,MERTK,NLRP3,MCOLN2
1_Member	GO Biological Processes	GO:0001816	cytokine production	-2.88043	0	7/793	247,3553,3929,4838,10461,114548,255231	ALOX15B,IL1B,LBP,NODAL,MERTK,NLRP3,MCOLN2
1_Member	GO Biological Processes	GO:0050663	cytokine secretion	-2.79671	0	4/238	247,3553,114548,255231	ALOX15B,IL1B,NLRP3,MCOLN2
1_Member	GO Biological Processes	GO:1990266	neutrophil migration	-2.68972	0	3/119	3553,3929,255231	IL1B,LBP,MCOLN2
1_Member	GO Biological Processes	GO:0050715	positive regulation of cytokine secretion	-2.49856	0	3/139	247,3553,114548	ALOX15B,IL1B,NLRP3
1_Member	GO Biological Processes	GO:0097530	granulocyte migration	-2.47247	0	3/142	3553,3929,255231	IL1B,LBP,MCOLN2
1_Member	GO Biological Processes	GO:0030856	regulation of epithelial cell differentiation	-2.3581	0	3/156	247,3553,4838	ALOX15B,IL1B,NODAL
1_Member	GO Biological Processes	GO:1901568	fatty acid derivative metabolic process	-2.2544	0	3/170	247,3553,54511	ALOX15B,IL1B,HMGCLL1
1_Member	GO Biological Processes	GO:0071396	cellular response to lipid	-2.03729	0	5/611	3553,3929,4838,55885,114548	IL1B,LBP,NODAL,LMO3,NLRP3
1_Member	GO Biological Processes	GO:0071222	cellular response to lipopolysaccharide	-2.03154	0	3/205	3553,3929,114548	IL1B,LBP,NLRP3
1_Member	GO Biological Processes	GO:0050707	regulation of cytokine secretion	-2.0088	0	3/209	247,3553,114548	ALOX15B,IL1B,NLRP3
2_Summary	GO Biological Processes	GO:0014013	regulation of gliogenesis	-2.59973	0	3/128	3553,5309,9283,57211,4838	IL1B,PITX3,GPR37L1,ADGRG6,NODAL
2_Member	GO Biological Processes	GO:0014013	regulation of gliogenesis	-2.59973	0	3/128	3553,5309,9283	IL1B,PITX3,GPR37L1
2_Member	GO Biological Processes	GO:0042063	gliogenesis	-2.47565	0	4/292	3553,5309,9283,57211	IL1B,PITX3,GPR37L1,ADGRG6
2_Member	GO Biological Processes	GO:0010721	negative regulation of cell development	-2.23322	0	4/342	3553,4838,5309,9283	IL1B,NODAL,PITX3,GPR37L1
3_Summary	GO Biological Processes	GO:0003006	developmental process involved in reproduction	-2.52484	0	6/680	247,3553,4838,9468,10461,728695	ALOX15B,IL1B,NODAL,PCYT1B,MERTK,SPANXB1
3_Member	GO Biological Processes	GO:0003006	developmental process involved in reproduction	-2.52484	0	6/680	247,3553,4838,9468,10461,728695	ALOX15B,IL1B,NODAL,PCYT1B,MERTK,SPANXB1
4_Summary	GO Biological Processes	GO:0015718	monocarboxylic acid transport	-2.31994	0	3/161	3553,162515,220963,388662	IL1B,SLC16A11,SLC16A9,SLC6A17
4_Member	GO Biological Processes	GO:0015718	monocarboxylic acid transport	-2.31994	0	3/161	3553,162515,220963	IL1B,SLC16A11,SLC16A9
4_Member	GO Biological Processes	GO:0015849	organic acid transport	-2.28291	0	4/331	3553,162515,220963,388662	IL1B,SLC16A11,SLC16A9,SLC6A17
4_Member	GO Biological Processes	GO:0046942	carboxylic acid transport	-2.28291	0	4/331	3553,162515,220963,388662	IL1B,SLC16A11,SLC16A9,SLC6A17
5_Summary	GO Biological Processes	GO:0006022	aminoglycan metabolic process	-2.26863	0	3/168	1117,3036,3553	CHI3L2,HAS1,IL1B
5_Member	GO Biological Processes	GO:0006022	aminoglycan metabolic process	-2.26863	0	3/168	1117,3036,3553	CHI3L2,HAS1,IL1B
6_Summary	KEGG Pathway	hsa05034	Alcoholism	-2.1859	0	3/180	2788,8355,128312	GNG7,HIST1H3G,HIST3H2BB
6_Member	KEGG Pathway	hsa05034	Alcoholism	-2.1859	0	3/180	2788,8355,128312	GNG7,HIST1H3G,HIST3H2BB

## Sheet: Cluster 3 Annotation
Input ID	Gene ID	Type	Tax ID	Homologene Gene ID	Homologene Gene Tax ID	Gene Symbol	Description	Biological Process (GO)	Protein Function (Protein Atlas)	Subcellular Location (Protein Atlas)	Drug (DrugBank)	Canonical Pathways_x000D_	Hallmark Gene Sets_x000D_
AC009119.2						None	None	None	None	None	None	None	None
AC104452.1						None	None	None	None	None	None	None	None
AC119674.2						None	None	None	None	None	None	None	None
ACTR3C	653857	symbol	H. sapiens	653857	H. sapiens	ACTR3C	actin related protein 3C	GO:0034314 Arp2/3 complex-mediated actin nucleation;GO:0045010 actin nucleation;GO:0030838 positive regulation of actin filament polymerization
ADAMTS17	170691	symbol	H. sapiens	170691	H. sapiens	ADAMTS17	ADAM metallopeptidase with thrombospondin type 1 motif 17	GO:0006508 proteolysis;GO:0019538 protein metabolic process;GO:1901564 organonitrogen compound metabolic process		Nucleus(Approved)		(M3468)NABA ECM REGULATORS; (M5885)NABA MATRISOME ASSOCIATED; (M5889)NABA MATRISOME
AIF1L	83543	symbol	H. sapiens	83543	H. sapiens	AIF1L	allograft inflammatory factor 1 like	GO:0097178 ruffle assembly;GO:0031529 ruffle organization;GO:0051017 actin filament bundle assembly
AKNAD1	254268	symbol	H. sapiens	254268	H. sapiens	AKNAD1	AKNA domain containing 1	GO:0001837 epithelial to mesenchymal transition;GO:0048762 mesenchymal cell differentiation;GO:0060485 mesenchyme development
AL049697.1						None	None	None	None	None	None	None	None
BCKDHA	593	symbol	H. sapiens	593	H. sapiens	BCKDHA	branched chain keto acid dehydrogenase E1 subunit alpha	GO:0009083 branched-chain amino acid catabolic process;GO:0009081 branched-chain amino acid metabolic process;GO:0009063 cellular amino acid catabolic process	Enzymes/ENZYME proteins/Oxidoreductases				(M5905)HALLMARK ADIPOGENESIS; (M5936)HALLMARK OXIDATIVE PHOSPHORYLATION
C10ORF35	219738	gene_synonym	H. sapiens	219738	H. sapiens	FAM241B	family with sequence similarity 241 member B			Centrosome;Cytosol;Nucleus(Approved)
C1QTNF4	114900	symbol	H. sapiens	114900	H. sapiens	C1QTNF4	C1q and TNF related 4	GO:0070105 positive regulation of interleukin-6-mediated signaling pathway;GO:1904469 positive regulation of tumor necrosis factor secretion;GO:0070103 regulation of interleukin-6-mediated signaling pathway				(M5880)NABA ECM AFFILIATED; (M5885)NABA MATRISOME ASSOCIATED; (M5889)NABA MATRISOME
C9	735	symbol	H. sapiens	735	H. sapiens	C9	complement C9	GO:0006957 complement activation, alternative pathway;GO:0006958 complement activation, classical pathway;GO:0030449 regulation of complement activation		Cytosol;Plasma membrane(Uncertain)			(M5946)HALLMARK COAGULATION; (M5921)HALLMARK COMPLEMENT
C9ORF47	286223	symbol	H. sapiens	286223	H. sapiens	C9orf47	chromosome 9 open reading frame 47		G-protein coupled receptors/{GPCRs excl olfactory receptors,Lysolipids receptors}
CFAP57	149465	symbol	H. sapiens	149465	H. sapiens	CFAP57	cilia and flagella associated protein 57	GO:0060285 cilium-dependent cell motility;GO:0001539 cilium or flagellum-dependent cell motility;GO:0048870 cell motility		Cytosol(Approved)
CNTD1	124817	symbol	H. sapiens	124817	H. sapiens	CNTD1	cyclin N-terminal domain containing 1	GO:0007131 reciprocal meiotic recombination;GO:0007127 meiosis I;GO:0035825 homologous recombination		Focal adhesion sites;Nucleoplasm;Plasma membrane(Uncertain)
DCAF12L2	340578	symbol	H. sapiens	340578	H. sapiens	DCAF12L2	DDB1 and CUL4 associated factor 12 like 2
DYSF	8291	symbol	H. sapiens	8291	H. sapiens	DYSF	dysferlin	GO:1901842 negative regulation of high voltage-gated calcium channel activity;GO:1901386 negative regulation of voltage-gated calcium channel activity;GO:1901841 regulation of high voltage-gated calcium channel activity	Transporters/Transporter channels and pores	Plasma membrane(Supported)Microtubule organizing center(Approved)
FSBP	100861412	symbol	H. sapiens	100861412	H. sapiens	FSBP	fibrinogen silencer binding protein			Nucleus(Supported)
GPR156	165829	symbol	H. sapiens	165829	H. sapiens	GPR156	G protein-coupled receptor 156	GO:0007214 gamma-aminobutyric acid signaling pathway;GO:0007186 G protein-coupled receptor signaling pathway;GO:0007165 signal transduction	G-protein coupled receptors/GPCRs excl olfactory receptors	Plasma membrane(Supported)
HSD17B2	3294	symbol	H. sapiens	3294	H. sapiens	HSD17B2	hydroxysteroid 17-beta dehydrogenase 2	GO:0006703 estrogen biosynthetic process;GO:0008210 estrogen metabolic process;GO:0001890 placenta development	Enzymes/ENZYME proteins/Oxidoreductases	Endoplasmic reticulum(Approved)	NADH (Testosterone dehydrogenase (nad+) activity)		(M5934)HALLMARK XENOBIOTIC METABOLISM
KCNK12	56660	symbol	H. sapiens	56660	H. sapiens	KCNK12	potassium two pore domain channel subfamily K member 12	GO:0030322 stabilization of membrane potential;GO:0071805 potassium ion transmembrane transport;GO:0071804 cellular potassium ion transport	Voltage-gated ion channels/Two-P Potassium Channels
L3MBTL4	91133	symbol	H. sapiens	91133	H. sapiens	L3MBTL4	L3MBTL histone methyl-lysine binding protein 4	GO:0006325 chromatin organization;GO:0051276 chromosome organization;GO:0006355 regulation of transcription, DNA-templated		Nucleoplasm;Vesicles(Approved)			(M5921)HALLMARK COMPLEMENT
NCF2	4688	symbol	H. sapiens	4688	H. sapiens	NCF2	neutrophil cytosolic factor 2	GO:0002479 antigen processing and presentation of exogenous peptide antigen via MHC class I, TAP-dependent;GO:0042590 antigen processing and presentation of exogenous peptide antigen via MHC class I;GO:0042554 superoxide anion generation		Cytosol(Enhanced)Nucleoli(Supported)		(M278)PID RAC1 PATHWAY
NGEF	25791	symbol	H. sapiens	25791	H. sapiens	NGEF	neuronal guanine nucleotide exchange factor	GO:0061002 negative regulation of dendritic spine morphogenesis;GO:0061000 negative regulation of dendritic spine development;GO:0050774 negative regulation of dendrite morphogenesis		Cytosol;Plasma membrane(Uncertain)		(M83)PID CDC42 REG PATHWAY; (M177)PID EPHA FWDPATHWAY; (M241)PID RAC1 REG PATHWAY
OR5B21	219968	symbol	H. sapiens	219968	H. sapiens	OR5B21	olfactory receptor family 5 subfamily B member 21	GO:0050911 detection of chemical stimulus involved in sensory perception of smell;GO:0050907 detection of chemical stimulus involved in sensory perception;GO:0050906 detection of stimulus involved in sensory perception	G-protein coupled receptors/Odorant/olfactory and gustatory receptors
PDZD4	57595	symbol	H. sapiens	57595	H. sapiens	PDZD4	PDZ domain containing 4	GO:0016567 protein ubiquitination;GO:0032446 protein modification by small protein conjugation;GO:0070647 protein modification by small protein conjugation or removal
PRR18	285800	symbol	H. sapiens	285800	H. sapiens	PRR18	proline rich 18
RAI2	10742	symbol	H. sapiens	10742	H. sapiens	RAI2	retinoic acid induced 2	GO:0009792 embryo development ending in birth or egg hatching;GO:0009790 embryo development;GO:0007275 multicellular organism development		Plasma membrane(Approved)
SH3TC1	54436	symbol	H. sapiens	54436	H. sapiens	SH3TC1	SH3 domain and tetratricopeptide repeats 1	GO:0008150 biological_process		Cytosol;Nucleoli;Nucleus(Approved)
SKOR1	390598	symbol	H. sapiens	390598	H. sapiens	SKOR1	SKI family transcriptional corepressor 1	GO:0030514 negative regulation of BMP signaling pathway;GO:0030512 negative regulation of transforming growth factor beta receptor signaling pathway;GO:1903845 negative regulation of cellular response to transforming growth factor beta stimulus
SLC35E2	9906	gene_synonym	H. sapiens	9906	H. sapiens	SLC35E2A	solute carrier family 35 member E2A	GO:0090481 pyrimidine nucleotide-sugar transmembrane transport;GO:0015780 nucleotide-sugar transmembrane transport;GO:1901264 carbohydrate derivative transport		Nucleus(Uncertain)
SLC6A2	6530	symbol	H. sapiens	6530	H. sapiens	SLC6A2	solute carrier family 6 member 2	GO:0051620 norepinephrine uptake;GO:0051583 dopamine uptake involved in synaptic transmission;GO:0051934 catecholamine uptake involved in synaptic transmission	Transporters/Electrochemical Potential-driven transporters	Cytosol;Mitochondria(Approved)	Amphetamine (Norepinephrine:sodium symporter activity);Phentermine (Norepinephrine:sodium symporter activity);Tramadol (Norepinephrine:sodium symporter activity);Guanadrel (Norepinephrine:sodium symporter activity);Reboxetine (Norepinephrine:sodium symporter activity);Venlafaxine (Norepinephrine:sodium symporter activity);Atomoxetine (Norepinephrine:sodium symporter activity);Amitriptyline (Norep…
SLIT1	6585	symbol	H. sapiens	6585	H. sapiens	SLIT1	slit guidance ligand 1	GO:0021834 chemorepulsion involved in embryonic olfactory bulb interneuron precursor migration;GO:0021831 embryonic olfactory bulb interneuron precursor migration;GO:0021891 olfactory bulb interneuron development		Plasma membrane(Approved)		(M142)PID AJDISS 2PATHWAY; (M3008)NABA ECM GLYCOPROTEINS; (M5884)NABA CORE MATRISOME	(M5919)HALLMARK HEDGEHOG SIGNALING
SORL1	6653	symbol	H. sapiens	6653	H. sapiens	SORL1	sortilin related receptor 1	GO:1902963 negative regulation of metalloendopeptidase activity involved in amyloid precursor protein catabolic process;GO:1902955 positive regulation of early endosome to recycling endosome transport;GO:1902997 negative regulation of neurofibrillary tangle assembly		Cell Junctions;Nucleoplasm(Approved)
TMEM176B	28959	symbol	H. sapiens	28959	H. sapiens	TMEM176B	transmembrane protein 176B	GO:2001199 negative regulation of dendritic cell differentiation;GO:2001198 regulation of dendritic cell differentiation;GO:0097028 dendritic cell differentiation		Golgi apparatus;Nucleoplasm;Plasma membrane(Approved)			(M5953)HALLMARK KRAS SIGNALING UP; (M5934)HALLMARK XENOBIOTIC METABOLISM
TNFSF10	8743	symbol	H. sapiens	8743	H. sapiens	TNFSF10	TNF superfamily member 10	GO:1902042 negative regulation of extrinsic apoptotic signaling pathway via death domain receptors;GO:0006919 activation of cysteine-type endopeptidase activity involved in apoptotic process;GO:0090200 positive regulation of release of cytochrome c from mitochondria	CD markers	Microtubules(Approved)		(M79)PID TRAIL PATHWAY; (M5883)NABA SECRETED FACTORS; (M5885)NABA MATRISOME ASSOCIATED	(M5902)HALLMARK APOPTOSIS; (M5947)HALLMARK IL2 STAT5 SIGNALING; (M5932)HALLMARK INFLAMMATORY RESPONSE
TOGARAM2	165186	symbol	H. sapiens	165186	H. sapiens	TOGARAM2	TOG array regulator of axonemal microtubules 2
TRPV3	162514	symbol	H. sapiens	162514	H. sapiens	TRPV3	transient receptor potential cation channel subfamily V member 3	GO:0090280 positive regulation of calcium ion import;GO:0042636 negative regulation of hair cycle;GO:0090279 regulation of calcium ion import		Centrosome;Cytosol;Plasma membrane(Approved)	Menthol (Calcium channel activity)
TUBB1	81027	symbol	H. sapiens	81027	H. sapiens	TUBB1	tubulin beta 1 class VI	GO:0051225 spindle assembly;GO:0007051 spindle organization;GO:0000226 microtubule cytoskeleton organization			Vindesine (Structural constituent of cytoskeleton);Paclitaxel (Structural constituent of cytoskeleton);Docetaxel (Structural constituent of cytoskeleton);Colchicine (Structural constituent of cytoskeleton);Epothilone D (Structural constituent of cytoskeleton);Epothilone B (Structural constituent of cytoskeleton);E7389 (Structural constituent of cytoskeleton);CYT997 (Structural constituent of cyto…
ZSCAN32	54925	symbol	H. sapiens	54925	H. sapiens	ZSCAN32	zinc finger and SCAN domain containing 32	GO:0006357 regulation of transcription by RNA polymerase II;GO:0006366 transcription by RNA polymerase II;GO:0006355 regulation of transcription, DNA-templated	Transcription factors/Zinc-coordinating DNA-binding domains	Nucleoplasm(Approved)
ZYG11A	440590	symbol	H. sapiens	440590	H. sapiens	ZYG11A	zyg-11 family member A, cell cycle regulator			Nucleus(Approved)
