# Supplementary material for: Time-Course Transcriptome Analysis of Gingiva-Derived Mesenchymal Stem Cells Reveals That Fusobacterium nucleatum Triggers Oncogene Expression in the Process of Cell Differentiation
Source: Front Cell Dev Biol. 2020 Jan 14;7:359. doi: 10.3389/fcell.2019.00359 (PMC6970952; doi:10.3389/fcell.2019.00359)
Supplement: TABLE S8 — The annotation and function enrichment analysis results for the genes in the function network constructed by GeneMANIA. [file Table_8.XLSX]

## Sheet: Annotation
Input ID	Gene ID	Type	Tax ID	Homologene Gene ID	Homologene Gene Tax ID	Gene Symbol	Description	Biological Process (GO)	Kinase Class (UniProt)	Protein Function (Protein Atlas)	Subcellular Location (Protein Atlas)	Drug (DrugBank)	Canonical Pathways_x000D_	Hallmark Gene Sets_x000D_	GO:0007169 transmembrane receptor protein	R-HSA-844456 The NLRP3 inflammasome	M237 PID VEGFR1 2 PATHWAY	hsa05200 Pathways in cancer	GO:0051345 positive regulation of hydrola	GO:0009612 response to mechanical stimulu	M141 PID PI3KCI PATHWAY	M10 PID BCR 5PATHWAY	M164 PID ERBB1 DOWNSTREAM PATHWAY	GO:0002366 leukocyte activation involved	hsa05211 Renal cell carcinoma	GO:0032872 regulation of stress-activated	GO:0042060 wound healing	GO:0070661 leukocyte proliferation
NLRP3	114548	symbol	H. sapiens	114548	H. sapiens	NLRP3	NLR family pyrin domain containing 3	GO:0045630 positive regulation of T-helper 2 cell differentiation;GO:2000321 positive regulation of T-helper 17 cell differentiation;GO:0045628 regulation of T-helper 2 cell differentiation						(M5932)HALLMARK INFLAMMATORY RESPONSE; (M5950)HALLMARK ALLOGRAFT REJECTION	0	1	0	1	1	0	0	0	0	1	0	0	0	0
CHI3L2	1117	symbol	H. sapiens	1117	H. sapiens	CHI3L2	chitinase 3 like 2	GO:0006032 chitin catabolic process;GO:1901072 glucosamine-containing compound catabolic process;GO:0046348 amino sugar catabolic process							0	0	0	0	0	0	0	0	0	0	0	0	0	0
SH2D2A	9047	symbol	H. sapiens	9047	H. sapiens	SH2D2A	SH2 domain containing 2A	GO:0048010 vascular endothelial growth factor receptor signaling pathway;GO:0001525 angiogenesis;GO:0048514 blood vessel morphogenesis					(M237)PID VEGFR1 2 PATHWAY; (M164)PID ERBB1 DOWNSTREAM PATHWAY		1	0	1	0	0	0	0	0	1	0	0	0	0	0
PLCG2	5336	symbol	H. sapiens	5336	H. sapiens	PLCG2	phospholipase C gamma 2	GO:0002316 follicular B cell differentiation;GO:0032237 activation of store-operated calcium channel activity;GO:1901341 positive regulation of store-operated calcium channel activity		Enzymes/ENZYME proteins/Hydrolases;RAS pathway related proteins	Vesicles(Approved)		(M213)PID AR NONGENOMIC PATHWAY; (M233)PID EPO PATHWAY; (M1315)SIG PIP3 SIGNALING IN B LYMPHOCYTES		1	1	1	1	1	0	1	1	0	1	0	1	1	0
PYCARD	29108	symbol	H. sapiens	29108	H. sapiens	PYCARD	PYD and CARD domain containing	GO:0002588 positive regulation of antigen processing and presentation of peptide antigen via MHC class II;GO:2001181 positive regulation of interleukin-10 secretion;GO:0002582 positive regulation of antigen processing and presentation of peptide or polysaccharide antigen via MHC class II			Cytosol;Nucleoli;Nucleus(Supported)		(M145)PID P53 DOWNSTREAM PATHWAY		1	1	1	1	1	0	1	0	0	1	0	1	1	1
TXNIP	10628	symbol	H. sapiens	10628	H. sapiens	TXNIP	thioredoxin interacting protein	GO:0071228 cellular response to tumor cell;GO:0051782 negative regulation of cell division;GO:0032570 response to progesterone			Cytosol;Plasma membrane(Approved)			(M5911)HALLMARK INTERFERON ALPHA RESPONSE; (M5902)HALLMARK APOPTOSIS; (M5939)HALLMARK P53 PATHWAY	1	1	1	0	0	1	0	0	0	0	0	0	0	0
SUGT1	10910	symbol	H. sapiens	10910	H. sapiens	SUGT1	SGT1 homolog, MIS12 kinetochore complex assembly cochaperone	GO:0043947 positive regulation by host of symbiont catalytic activity;GO:0043946 positive regulation of catalytic activity in other organism involved in symbiotic interaction;GO:0052422 modulation by host of symbiont catalytic activity			Cytosol(Supported)Nucleoplasm;Plasma membrane(Approved)				0	1	0	0	0	0	0	0	0	0	0	0	0	0
MAP3K2	10746	symbol	H. sapiens	10746	H. sapiens	MAP3K2	mitogen-activated protein kinase kinase kinase 2	GO:0007257 activation of JUN kinase activity;GO:0000186 activation of MAPKK activity;GO:0043507 positive regulation of JUN kinase activity	STE Ser/Thr protein kinase family	Enzymes/{ENZYME proteins/Transferases,Kinases/STE Ser/Thr protein kinases}	Cytosol;Nucleoplasm(Supported)	Bosutinib (Protein serine/threonine kinase activity)	(M270)PID MAPK TRK PATHWAY; (M3721)ST JNK MAPK PATHWAY; (M164)PID ERBB1 DOWNSTREAM PATHWAY		0	0	0	1	0	1	0	0	1	0	0	1	0	0
HSP90AB1	3326	symbol	H. sapiens	3326	H. sapiens	HSP90AB1	heat shock protein 90 alpha family class B member 1	GO:1901389 negative regulation of transforming growth factor beta activation;GO:1902949 positive regulation of tau-protein kinase activity;GO:1903660 negative regulation of complement-dependent cytotoxicity			Cytosol(Supported)	Geldanamycin (Utp binding);9-Butyl-8-(3,4,5-Trimethoxybenzyl)-9h-Purin-6-Amine (Utp binding);Radicicol (Utp binding);CNF1010 (Utp binding);SNX-5422 (Utp binding);4-[4-(2,3-DIHYDRO-1,4-BENZODIOXIN-6-YL)-3-METHYL-1H-PYRAZOL-5-YL]-6-ETHYLBENZENE-1,3-DIOL (Utp binding);8-(6-BROMO-BENZO[1,3]DIOXOL-5-YLSULFANYL)-9-(3-ISOPROPYLAMINO-PROPYL)-ADENINE (Utp binding);4-{4-[4-(3-AMINOPROPOXY)PHENYL]-1H-PYRAZO…	(M237)PID VEGFR1 2 PATHWAY	(M5926)HALLMARK MYC TARGETS V1	1	1	1	1	1	1	1	0	0	1	1	1	0	0
EGFR	1956	symbol	H. sapiens	1956	H. sapiens	EGFR	epidermal growth factor receptor	GO:0043006 activation of phospholipase A2 activity by calcium-mediated signaling;GO:0032431 activation of phospholipase A2 activity;GO:1902722 positive regulation of prolactin secretion	Tyr protein kinase family	Enzymes/{ENZYME proteins/Transferases,Kinases/Tyr protein kinases};RAS pathway related proteins	Plasma membrane(Enhanced)	Cetuximab (Ubiquitin protein ligase binding);Trastuzumab (Ubiquitin protein ligase binding);Lidocaine (Ubiquitin protein ligase binding);Gefitinib (Ubiquitin protein ligase binding);Erlotinib (Ubiquitin protein ligase binding);Lapatinib (Ubiquitin protein ligase binding);Panitumumab (Ubiquitin protein ligase binding);Flavopiridol (Ubiquitin protein ligase binding);IGN311 (Ubiquitin protein ligase…	(M201)PID ERBB NETWORK PATHWAY; (M251)PID SYNDECAN 3 PATHWAY; (M184)PID ECADHERIN KERATINOCYTE PATHWAY	(M5910)HALLMARK PROTEIN SECRETION; (M5923)HALLMARK PI3K AKT MTOR SIGNALING; (M5915)HALLMARK APICAL JUNCTION	1	1	1	1	1	1	1	0	1	0	0	1	1	0
CHI3L1	1116	symbol	H. sapiens	1116	H. sapiens	CHI3L1	chitinase 3 like 1	GO:0007250 activation of NF-kappaB-inducing kinase activity;GO:0010800 positive regulation of peptidyl-threonine phosphorylation;GO:0072606 interleukin-8 secretion							1	1	0	1	0	1	0	0	0	1	0	0	0	0
KDR	3791	symbol	H. sapiens	3791	H. sapiens	KDR	kinase insert domain receptor	GO:0038033 positive regulation of endothelial cell chemotaxis by VEGF-activated vascular endothelial growth factor receptor signaling pathway;GO:0090050 positive regulation of cell migration involved in sprouting angiogenesis;GO:2001214 positive regulation of vasculogenesis	Tyr protein kinase family	CD markers;Enzymes/{ENZYME proteins/Transferases,Kinases/Tyr protein kinases};RAS pathway related proteins	Plasma membrane(Supported)	Sorafenib (Vascular endothelial growth factor-activated receptor activity);Sunitinib (Vascular endothelial growth factor-activated receptor activity);N-(4-{4-AMINO-6-[4-(METHYLOXY)PHENYL]FURO[2,3-D]PYRIMIDIN-5-YL}PHENYL)-N'-[2-FLUORO-5-(TRIFLUOROMETHYL)PHENYL]UREA (Vascular endothelial growth factor-activated receptor activity);AZD2171 (Vascular endothelial growth factor-activated receptor activi…	(M137)PID VEGF VEGFR PATHWAY; (M103)PID S1P S1P1 PATHWAY; (M44)PID HIF2PATHWAY		1	1	1	1	0	1	1	0	0	0	0	0	0	0
BLNK	29760	symbol	H. sapiens	29760	H. sapiens	BLNK	B cell linker	GO:0030183 B cell differentiation;GO:0030098 lymphocyte differentiation;GO:0042113 B cell activation			Cytoplasmic bodies;Plasma membrane(Supported)		(M17200)SA B CELL RECEPTOR COMPLEXES; (M3501)ST B CELL ANTIGEN RECEPTOR; (M8626)SIG BCR SIGNALING PATHWAY		1	0	0	0	1	0	1	1	0	0	0	0	0	0
LCK	3932	symbol	H. sapiens	3932	H. sapiens	LCK	LCK proto-oncogene, Src family tyrosine kinase	GO:0050862 positive regulation of T cell receptor signaling pathway;GO:0050857 positive regulation of antigen receptor-mediated signaling pathway;GO:0051209 release of sequestered calcium ion into cytosol	Tyr protein kinase family	Enzymes/{ENZYME proteins/Transferases,Kinases/Tyr protein kinases}	Golgi apparatus(Approved)	Dasatinib (Sh2 domain binding);{4-[2-Acetylamino-2-(3-Carbamoyl-2-Cyclohexylmethoxy-6,7,8,9-Tetrahydro-5h-Benzocyclohepten-5ylcarbamoyl)-Ethyl]-2-Phosphono-Phenyl}-Phosphonic Acid (Sh2 domain binding);Staurosporine (Sh2 domain binding);1-Tert-Butyl-3-(4-Chloro-Phenyl)-1h-Pyrazolo[3,4-D]Pyrimidin-4-Ylamine (Sh2 domain binding);(4-{2-Acetylamino-2-[1-(3-Carbamoyl-4-Cyclohexylmethoxy-Phenyl)-Ethylca…	(M26)PID NFKAPPAB ATYPICAL PATHWAY; (M33)PID GLYPICAN 1PATHWAY; (M257)PID EPHRINB REV PATHWAY	(M5923)HALLMARK PI3K AKT MTOR SIGNALING; (M5948)HALLMARK BILE ACID METABOLISM; (M5921)HALLMARK COMPLEMENT	1	1	1	0	1	0	1	0	0	0	0	0	1	0
ERBB2	2064	symbol	H. sapiens	2064	H. sapiens	ERBB2	erb-b2 receptor tyrosine kinase 2	GO:0033088 negative regulation of immature T cell proliferation in thymus;GO:0033085 negative regulation of T cell differentiation in thymus;GO:0033084 regulation of immature T cell proliferation in thymus	Tyr protein kinase family	CD markers;Enzymes/{ENZYME proteins/Transferases,Kinases/Tyr protein kinases}	Cytosol;Plasma membrane(Supported)	Trastuzumab (Transmembrane signaling receptor activity);Lapatinib (Transmembrane signaling receptor activity);IGN311 (Transmembrane signaling receptor activity);XL647 (Transmembrane signaling receptor activity);Trastuzumab emtansine (Transmembrane signaling receptor activity);Pertuzumab (Transmembrane signaling receptor activity);Afatinib (Transmembrane signaling receptor activity)	(M201)PID ERBB NETWORK PATHWAY; (M13)PID ERBB4 PATHWAY; (M175)PID ERBB2 ERBB3 PATHWAY	(M5942)HALLMARK UV RESPONSE DN; (M5902)HALLMARK APOPTOSIS	1	1	1	1	1	0	0	0	0	0	0	0	1	1
PLCG1	5335	symbol	H. sapiens	5335	H. sapiens	PLCG1	phospholipase C gamma 1	GO:0051281 positive regulation of release of sequestered calcium ion into cytosol;GO:0051279 regulation of release of sequestered calcium ion into cytosol;GO:0010524 positive regulation of calcium ion transport into cytosol		Enzymes/ENZYME proteins/Hydrolases;RAS pathway related proteins	Cytosol(Supported)		(M64)PID S1P S1P4 PATHWAY; (M103)PID S1P S1P1 PATHWAY; (M184)PID ECADHERIN KERATINOCYTE PATHWAY	(M5923)HALLMARK PI3K AKT MTOR SIGNALING; (M5915)HALLMARK APICAL JUNCTION	1	1	1	1	1	0	1	0	0	0	0	0	0	0
GAB1	2549	symbol	H. sapiens	2549	H. sapiens	GAB1	GRB2 associated binding protein 1	GO:0090668 endothelial cell chemotaxis to vascular endothelial growth factor;GO:0090667 cell chemotaxis to vascular endothelial growth factor;GO:0038089 positive regulation of cell migration by vascular endothelial growth factor signaling pathway		RAS pathway related proteins	Vesicles(Approved)		(M233)PID EPO PATHWAY; (M127)PID ERBB1 RECEPTOR PROXIMAL PATHWAY; (M1315)SIG PIP3 SIGNALING IN B LYMPHOCYTES		1	0	1	0	0	0	1	0	1	0	1	0	0	1
VEGFA	7422	symbol	H. sapiens	7422	H. sapiens	VEGFA	vascular endothelial growth factor A	GO:0090190 positive regulation of branching involved in ureteric bud morphogenesis;GO:1902336 positive regulation of retinal ganglion cell axon guidance;GO:0090189 regulation of branching involved in ureteric bud morphogenesis		RAS pathway related proteins		Bevacizumab (Vascular endothelial growth factor receptor binding);Minocycline (Vascular endothelial growth factor receptor binding);Gliclazide (Vascular endothelial growth factor receptor binding);Carvedilol (Vascular endothelial growth factor receptor binding);Ranibizumab (Vascular endothelial growth factor receptor binding);Pyroglutamic Acid (Vascular endothelial growth factor receptor binding)…	(M137)PID VEGF VEGFR PATHWAY; (M103)PID S1P S1P1 PATHWAY; (M118)PID INTEGRIN A9B1 PATHWAY	(M5944)HALLMARK ANGIOGENESIS; (M5919)HALLMARK HEDGEHOG SIGNALING; (M5922)HALLMARK UNFOLDED PROTEIN RESPONSE	1	1	1	1	1	0	1	0	0	1	1	1	0	0
LAT2	7462	symbol	H. sapiens	7462	H. sapiens	LAT2	linker for activation of T cells family member 2	GO:0043303 mast cell degranulation;GO:0050853 B cell receptor signaling pathway;GO:0038095 Fc-epsilon receptor signaling pathway					(M7)PID FCER1 PATHWAY	(M5953)HALLMARK KRAS SIGNALING UP	0	0	0	0	1	0	1	1	0	1	0	0	0	0
ETS1	2113	symbol	H. sapiens	2113	H. sapiens	ETS1	ETS proto-oncogene 1, transcription factor	GO:1904996 positive regulation of leukocyte adhesion to vascular endothelial cell;GO:0045648 positive regulation of erythrocyte differentiation;GO:0060055 angiogenesis involved in wound healing		RAS pathway related proteins;Transcription factors/Helix-turn-helix domains	Nucleoplasm(Enhanced)		(M44)PID HIF2PATHWAY; (M92)PID ANGIOPOIETIN RECEPTOR PATHWAY; (M281)PID FAK PATHWAY	(M5950)HALLMARK ALLOGRAFT REJECTION; (M5953)HALLMARK KRAS SIGNALING UP; (M5891)HALLMARK HYPOXIA	1	1	1	1	0	1	0	1	0	0	1	0	1	0
KIT	3815	symbol	H. sapiens	3815	H. sapiens	KIT	KIT proto-oncogene, receptor tyrosine kinase	GO:0120072 positive regulation of pyloric antrum smooth muscle contraction;GO:0120071 regulation of pyloric antrum smooth muscle contraction;GO:0120065 pyloric antrum smooth muscle contraction	Tyr protein kinase family	CD markers;Enzymes/{ENZYME proteins/Transferases,Kinases/Tyr protein kinases};RAS pathway related proteins	Plasma membrane(Supported)	Sorafenib (Transmembrane receptor protein tyrosine kinase activity);Imatinib (Transmembrane receptor protein tyrosine kinase activity);Dasatinib (Transmembrane receptor protein tyrosine kinase activity);Sunitinib (Transmembrane receptor protein tyrosine kinase activity);Phosphonotyrosine (Transmembrane receptor protein tyrosine kinase activity);Nilotinib (Transmembrane receptor protein tyrosine k…	(M231)PID KIT PATHWAY; (M195)PID CMYB PATHWAY	(M5942)HALLMARK UV RESPONSE DN	1	0	1	1	1	1	1	1	0	1	1	1	0	1
SH3BP1	23616	symbol	H. sapiens	23616	H. sapiens	SH3BP1	SH3 domain binding protein 1	GO:0045198 establishment of epithelial cell apical/basal polarity;GO:0035089 establishment of apical/basal cell polarity;GO:0030859 polarized epithelial cell differentiation			Cytosol(Approved)				0	0	1	1	1	0	1	0	0	0	0	1	0	1
AR	367	symbol	H. sapiens	367	H. sapiens	AR	androgen receptor	GO:0060520 activation of prostate induction by androgen receptor signaling pathway;GO:0060514 prostate induction;GO:0060515 prostate field specification		Nuclear receptors;Transcription factors/Zinc-coordinating DNA-binding domains	Mitochondria(Approved)	Levonorgestrel (Zinc ion binding);Spironolactone (Zinc ion binding);Flutamide (Zinc ion binding);Oxandrolone (Zinc ion binding);Testosterone (Zinc ion binding);Nilutamide (Zinc ion binding);Fludrocortisone (Zinc ion binding);Drostanolone (Zinc ion binding);Nandrolone phenpropionate (Zinc ion binding);Ketoconazole (Zinc ion binding);Bicalutamide (Zinc ion binding);Fluoxymesterone (Zinc ion binding…	(M213)PID AR NONGENOMIC PATHWAY; (M19043)ST ADRENERGIC; (M285)PID HNF3A PATHWAY	(M5948)HALLMARK BILE ACID METABOLISM; (M5906)HALLMARK ESTROGEN RESPONSE EARLY	1	1	1	1	0	1	1	0	0	0	1	0	0	0
CD72	971	symbol	H. sapiens	971	H. sapiens	CD72	CD72 molecule	GO:0007155 cell adhesion;GO:0022610 biological adhesion;GO:0008150 biological_process		CD markers	Mitochondria;Nucleus(Approved)		(M10)PID BCR 5PATHWAY		1	0	0	1	0	0	0	1	0	0	0	0	0	0

## Sheet: Enrichment
GroupID	Category	Term	Description	LogP	Log(q-value)	InTerm_InList	Genes	Symbols
1_Summary	GO Biological Processes	GO:0007169	transmembrane receptor protein tyrosine kinase signaling pathway	-12.0437	-7.9796	12/722	367,1956,2064,2549,3791,3815,3932,5335,7422,9047,10628,29760,5336,2113,1116,3326,29108,971	AR,EGFR,ERBB2,GAB1,KDR,KIT,LCK,PLCG1,VEGFA,SH2D2A,TXNIP,BLNK,PLCG2,ETS1,CHI3L1,HSP90AB1,PYCARD,CD72
1_Member	GO Biological Processes	GO:0007169	transmembrane receptor protein tyrosine kinase signaling pathway	-12.0437	-7.9796	12/722	367,1956,2064,2549,3791,3815,3932,5335,7422,9047,10628,29760	AR,EGFR,ERBB2,GAB1,KDR,KIT,LCK,PLCG1,VEGFA,SH2D2A,TXNIP,BLNK
1_Member	KEGG Pathway	hsa01521	EGFR tyrosine kinase inhibitor resistance	-11.9961	-7.9796	7/79	1956,2064,2549,3791,5335,5336,7422	EGFR,ERBB2,GAB1,KDR,PLCG1,PLCG2,VEGFA
1_Member	KEGG Pathway	hsa04014	Ras signaling pathway	-10.4592	-6.8406	8/227	1956,2113,2549,3791,3815,5335,5336,7422	EGFR,ETS1,GAB1,KDR,KIT,PLCG1,PLCG2,VEGFA
1_Member	GO Biological Processes	GO:0043491	protein kinase B signaling	-9.87164	-6.45719	8/269	1116,1956,2064,2549,3326,3791,3815,3932	CHI3L1,EGFR,ERBB2,GAB1,HSP90AB1,KDR,KIT,LCK
1_Member	GO Biological Processes	GO:0051897	positive regulation of protein kinase B signaling	-9.52067	-6.15737	7/176	1116,1956,2064,2549,3326,3815,3932	CHI3L1,EGFR,ERBB2,GAB1,HSP90AB1,KIT,LCK
1_Member	GO Biological Processes	GO:0048015	phosphatidylinositol-mediated signaling	-9.43539	-6.14702	7/181	1956,2064,2549,3791,3815,5335,5336	EGFR,ERBB2,GAB1,KDR,KIT,PLCG1,PLCG2
1_Member	Reactome Gene Sets	R-HSA-9006934	Signaling by Receptor Tyrosine Kinases	-9.41922	-6.14702	9/471	1956,2064,2549,3791,3815,3932,5335,7422,9047	EGFR,ERBB2,GAB1,KDR,KIT,LCK,PLCG1,VEGFA,SH2D2A
1_Member	GO Biological Processes	GO:0048017	inositol lipid-mediated signaling	-9.38538	-6.14702	7/184	1956,2064,2549,3791,3815,5335,5336	EGFR,ERBB2,GAB1,KDR,KIT,PLCG1,PLCG2
1_Member	KEGG Pathway	hsa05205	Proteoglycans in cancer	-9.087	-5.8834	7/203	1956,2064,2549,3791,5335,5336,7422	EGFR,ERBB2,GAB1,KDR,PLCG1,PLCG2,VEGFA
1_Member	GO Biological Processes	GO:1904018	positive regulation of vasculature development	-8.70926	-5.62216	7/230	1116,2113,2549,3791,3815,5335,7422	CHI3L1,ETS1,GAB1,KDR,KIT,PLCG1,VEGFA
1_Member	GO Biological Processes	GO:0051896	regulation of protein kinase B signaling	-8.53107	-5.52779	7/244	1116,1956,2064,2549,3326,3815,3932	CHI3L1,EGFR,ERBB2,GAB1,HSP90AB1,KIT,LCK
1_Member	Reactome Gene Sets	R-HSA-1251932	PLCG1 events in ERBB2 signaling	-8.46283	-5.48771	3/4	1956,2064,5335	EGFR,ERBB2,PLCG1
1_Member	GO Biological Processes	GO:1901342	regulation of vasculature development	-8.31401	-5.3582	8/424	1116,2064,2113,2549,3791,3815,5335,7422	CHI3L1,ERBB2,ETS1,GAB1,KDR,KIT,PLCG1,VEGFA
1_Member	Reactome Gene Sets	R-HSA-2219530	Constitutive Signaling by Aberrant PI3K in Cancer	-7.99017	-5.05284	5/75	1956,2064,2549,3815,3932	EGFR,ERBB2,GAB1,KIT,LCK
1_Member	KEGG Pathway	hsa04012	ErbB signaling pathway	-7.68842	-4.76882	5/86	1956,2064,2549,5335,5336	EGFR,ERBB2,GAB1,PLCG1,PLCG2
1_Member	GO Biological Processes	GO:0030335	positive regulation of cell migration	-7.4729	-4.60252	8/544	1956,2113,2549,3791,3815,5335,7422,29108	EGFR,ETS1,GAB1,KDR,KIT,PLCG1,VEGFA,PYCARD
1_Member	GO Biological Processes	GO:0001944	vasculature development	-7.44913	-4.59399	9/793	1116,2064,2113,2549,3791,3815,5335,7422,9047	CHI3L1,ERBB2,ETS1,GAB1,KDR,KIT,PLCG1,VEGFA,SH2D2A
1_Member	GO Biological Processes	GO:0045766	positive regulation of angiogenesis	-7.39826	-4.55784	6/204	1116,2113,2549,3791,5335,7422	CHI3L1,ETS1,GAB1,KDR,PLCG1,VEGFA
1_Member	Reactome Gene Sets	R-HSA-2219528	PI3K/AKT Signaling in Cancer	-7.33584	-4.55376	5/101	1956,2064,2549,3815,3932	EGFR,ERBB2,GAB1,KIT,LCK
1_Member	KEGG Pathway	hsa04066	HIF-1 signaling pathway	-7.33584	-4.55376	5/101	1956,2064,5335,5336,7422	EGFR,ERBB2,PLCG1,PLCG2,VEGFA
1_Member	GO Biological Processes	GO:2000147	positive regulation of cell motility	-7.32819	-4.55376	8/568	1956,2113,2549,3791,3815,5335,7422,29108	EGFR,ETS1,GAB1,KDR,KIT,PLCG1,VEGFA,PYCARD
1_Member	Reactome Gene Sets	R-HSA-6811558	PI5P, PP2A and IER3 Regulate PI3K/AKT Signaling	-7.29297	-4.54363	5/103	1956,2064,2549,3815,3932	EGFR,ERBB2,GAB1,KIT,LCK
1_Member	GO Biological Processes	GO:0051272	positive regulation of cellular component movement	-7.22953	-4.50305	8/585	1956,2113,2549,3791,3815,5335,7422,29108	EGFR,ETS1,GAB1,KDR,KIT,PLCG1,VEGFA,PYCARD
1_Member	GO Biological Processes	GO:0001525	angiogenesis	-7.21243	-4.49695	8/588	1116,2064,2113,2549,3791,5335,7422,9047	CHI3L1,ERBB2,ETS1,GAB1,KDR,PLCG1,VEGFA,SH2D2A
1_Member	GO Biological Processes	GO:0045765	regulation of angiogenesis	-7.17643	-4.47167	7/384	1116,2064,2113,2549,3791,5335,7422	CHI3L1,ERBB2,ETS1,GAB1,KDR,PLCG1,VEGFA
1_Member	GO Biological Processes	GO:0040017	positive regulation of locomotion	-7.1561	-4.46535	8/598	1956,2113,2549,3791,3815,5335,7422,29108	EGFR,ETS1,GAB1,KDR,KIT,PLCG1,VEGFA,PYCARD
1_Member	Reactome Gene Sets	R-HSA-199418	Negative regulation of the PI3K/AKT network	-7.14943	-4.46535	5/110	1956,2064,2549,3815,3932	EGFR,ERBB2,GAB1,KIT,LCK
1_Member	Reactome Gene Sets	R-HSA-1227986	Signaling by ERBB2	-6.77629	-4.13999	4/50	1956,2064,2549,5335	EGFR,ERBB2,GAB1,PLCG1
1_Member	GO Biological Processes	GO:0048514	blood vessel morphogenesis	-6.71881	-4.10024	8/682	1116,2064,2113,2549,3791,5335,7422,9047	CHI3L1,ERBB2,ETS1,GAB1,KDR,PLCG1,VEGFA,SH2D2A
1_Member	KEGG Pathway	hsa05223	Non-small cell lung cancer	-6.51324	-3.91228	4/58	1956,2064,5335,5336	EGFR,ERBB2,PLCG1,PLCG2
1_Member	GO Biological Processes	GO:0014065	phosphatidylinositol 3-kinase signaling	-6.50554	-3.91228	5/148	1956,2064,2549,3791,3815	EGFR,ERBB2,GAB1,KDR,KIT
1_Member	Reactome Gene Sets	R-HSA-5637810	Constitutive Signaling by EGFRvIII	-6.40999	-3.84064	3/15	1956,2549,5335	EGFR,GAB1,PLCG1
1_Member	Reactome Gene Sets	R-HSA-5637812	Signaling by EGFRvIII in Cancer	-6.40999	-3.84064	3/15	1956,2549,5335	EGFR,GAB1,PLCG1
1_Member	Reactome Gene Sets	R-HSA-9006925	Intracellular signaling by second messengers	-6.37605	-3.82936	6/304	1956,2064,2549,3815,3932,5335	EGFR,ERBB2,GAB1,KIT,LCK,PLCG1
1_Member	GO Biological Processes	GO:0001568	blood vessel development	-6.35247	-3.81308	8/762	1116,2064,2113,2549,3791,5335,7422,9047	CHI3L1,ERBB2,ETS1,GAB1,KDR,PLCG1,VEGFA,SH2D2A
1_Member	Reactome Gene Sets	R-HSA-1963642	PI3K events in ERBB2 signaling	-6.3201	-3.78961	3/16	1956,2064,2549	EGFR,ERBB2,GAB1
1_Member	Reactome Gene Sets	R-HSA-1236382	Constitutive Signaling by Ligand-Responsive EGFR Cancer Variants	-6.08281	-3.61653	3/19	1956,2549,5335	EGFR,GAB1,PLCG1
1_Member	Reactome Gene Sets	R-HSA-5637815	Signaling by Ligand-Responsive EGFR Variants in Cancer	-6.08281	-3.61653	3/19	1956,2549,5335	EGFR,GAB1,PLCG1
1_Member	Reactome Gene Sets	R-HSA-5663202	Diseases of signal transduction	-5.75263	-3.37461	6/389	1956,2064,2549,3815,3932,5335	EGFR,ERBB2,GAB1,KIT,LCK,PLCG1
1_Member	Reactome Gene Sets	R-HSA-449147	Signaling by Interleukins	-5.71048	-3.34581	7/634	1956,2064,2549,3815,3932,7422,29760	EGFR,ERBB2,GAB1,KIT,LCK,VEGFA,BLNK
1_Member	Reactome Gene Sets	R-HSA-1643713	Signaling by EGFR in Cancer	-5.70911	-3.34581	3/25	1956,2549,5335	EGFR,GAB1,PLCG1
1_Member	GO Biological Processes	GO:0071363	cellular response to growth factor stimulus	-5.38948	-3.09724	7/709	1956,2064,2549,3326,3791,5335,7422	EGFR,ERBB2,GAB1,HSP90AB1,KDR,PLCG1,VEGFA
1_Member	GO Biological Processes	GO:0038128	ERBB2 signaling pathway	-5.37734	-3.08928	3/32	1956,2064,2549	EGFR,ERBB2,GAB1
1_Member	Reactome Gene Sets	R-HSA-1257604	PIP3 activates AKT signaling	-5.2769	-3.01626	5/263	1956,2064,2549,3815,3932	EGFR,ERBB2,GAB1,KIT,LCK
1_Member	GO Biological Processes	GO:0070848	response to growth factor	-5.27115	-3.0143	7/739	1956,2064,2549,3326,3791,5335,7422	EGFR,ERBB2,GAB1,HSP90AB1,KDR,PLCG1,VEGFA
1_Member	Canonical Pathways	M127	PID ERBB1 RECEPTOR PROXIMAL PATHWAY	-5.25776	-3.00468	3/35	1956,2549,5335	EGFR,GAB1,PLCG1
1_Member	GO Biological Processes	GO:0014066	regulation of phosphatidylinositol 3-kinase signaling	-5.18763	-2.93827	4/124	1956,2549,3791,3815	EGFR,GAB1,KDR,KIT
1_Member	KEGG Pathway	hsa05206	MicroRNAs in cancer	-5.00661	-2.77897	5/299	1956,2064,5335,5336,7422	EGFR,ERBB2,PLCG1,PLCG2,VEGFA
1_Member	GO Biological Processes	GO:0010863	positive regulation of phospholipase C activity	-4.98458	-2.76741	3/43	1956,3815,5335	EGFR,KIT,PLCG1
1_Member	GO Biological Processes	GO:0071364	cellular response to epidermal growth factor stimulus	-4.98458	-2.76741	3/43	1956,2064,5335	EGFR,ERBB2,PLCG1
1_Member	GO Biological Processes	GO:0038127	ERBB signaling pathway	-4.9426	-2.73565	4/143	1956,2064,2549,5335	EGFR,ERBB2,GAB1,PLCG1
1_Member	GO Biological Processes	GO:1900274	regulation of phospholipase C activity	-4.89551	-2.69192	3/46	1956,3815,5335	EGFR,KIT,PLCG1
1_Member	Reactome Gene Sets	R-HSA-422475	Axon guidance	-4.87697	-2.6767	6/553	971,1956,2064,2549,3326,5335	CD72,EGFR,ERBB2,GAB1,HSP90AB1,PLCG1
1_Member	GO Biological Processes	GO:0070849	response to epidermal growth factor	-4.86715	-2.67018	3/47	1956,2064,5335	EGFR,ERBB2,PLCG1
1_Member	Reactome Gene Sets	R-HSA-177929	Signaling by EGFR	-4.81225	-2.61856	3/49	1956,2549,5335	EGFR,GAB1,PLCG1
1_Member	GO Biological Processes	GO:0010518	positive regulation of phospholipase activity	-4.56846	-2.39394	3/59	1956,3815,5335	EGFR,KIT,PLCG1
1_Member	KEGG Pathway	hsa04020	Calcium signaling pathway	-4.53094	-2.36261	4/182	1956,2064,5335,5336	EGFR,ERBB2,PLCG1,PLCG2
1_Member	GO Biological Processes	GO:0006935	chemotaxis	-4.50015	-2.33489	6/645	2064,2549,3791,3815,5335,7422	ERBB2,GAB1,KDR,KIT,PLCG1,VEGFA
1_Member	GO Biological Processes	GO:0042330	taxis	-4.49261	-2.3304	6/647	2064,2549,3791,3815,5335,7422	ERBB2,GAB1,KDR,KIT,PLCG1,VEGFA
1_Member	GO Biological Processes	GO:0048812	neuron projection morphogenesis	-4.48885	-2.32967	6/648	1956,2064,2549,3326,5335,7422	EGFR,ERBB2,GAB1,HSP90AB1,PLCG1,VEGFA
1_Member	GO Biological Processes	GO:0120039	plasma membrane bounded cell projection morphogenesis	-4.43688	-2.29543	6/662	1956,2064,2549,3326,5335,7422	EGFR,ERBB2,GAB1,HSP90AB1,PLCG1,VEGFA
1_Member	GO Biological Processes	GO:0048858	cell projection morphogenesis	-4.42225	-2.28626	6/666	1956,2064,2549,3326,5335,7422	EGFR,ERBB2,GAB1,HSP90AB1,PLCG1,VEGFA
1_Member	Canonical Pathways	M15	PID LYSOPHOSPHOLIPID PATHWAY	-4.42196	-2.28626	3/66	1956,2549,5335	EGFR,GAB1,PLCG1
1_Member	GO Biological Processes	GO:0032990	cell part morphogenesis	-4.35403	-2.23239	6/685	1956,2064,2549,3326,5335,7422	EGFR,ERBB2,GAB1,HSP90AB1,PLCG1,VEGFA
1_Member	GO Biological Processes	GO:0010517	regulation of phospholipase activity	-4.32681	-2.21067	3/71	1956,3815,5335	EGFR,KIT,PLCG1
1_Member	GO Biological Processes	GO:0060193	positive regulation of lipase activity	-4.30861	-2.19519	3/72	1956,3815,5335	EGFR,KIT,PLCG1
1_Member	Canonical Pathways	M48	PID MET PATHWAY	-4.17175	-2.07693	3/80	2113,2549,5335	ETS1,GAB1,PLCG1
1_Member	GO Biological Processes	GO:0000904	cell morphogenesis involved in differentiation	-4.15139	-2.05915	6/745	367,2064,2549,3326,5335,7422	AR,ERBB2,GAB1,HSP90AB1,PLCG1,VEGFA
1_Member	GO Biological Processes	GO:0007409	axonogenesis	-4.07687	-1.99486	5/468	2064,2549,3326,5335,7422	ERBB2,GAB1,HSP90AB1,PLCG1,VEGFA
1_Member	GO Biological Processes	GO:0060191	regulation of lipase activity	-3.89631	-1.84828	3/99	1956,3815,5335	EGFR,KIT,PLCG1
1_Member	GO Biological Processes	GO:0061564	axon development	-3.88566	-1.84168	5/514	2064,2549,3326,5335,7422	ERBB2,GAB1,HSP90AB1,PLCG1,VEGFA
1_Member	Reactome Gene Sets	R-HSA-9607240	FLT3 Signaling	-3.88507	-1.84168	4/267	1956,2064,2549,3815	EGFR,ERBB2,GAB1,KIT
1_Member	GO Biological Processes	GO:0007411	axon guidance	-3.82975	-1.79096	4/276	2064,2549,5335,7422	ERBB2,GAB1,PLCG1,VEGFA
1_Member	GO Biological Processes	GO:0097485	neuron projection guidance	-3.82372	-1.78721	4/277	2064,2549,5335,7422	ERBB2,GAB1,PLCG1,VEGFA
1_Member	Reactome Gene Sets	R-HSA-449836	Other interleukin signaling	-3.74737	-1.72429	4/290	1956,2064,2549,3815	EGFR,ERBB2,GAB1,KIT
1_Member	GO Biological Processes	GO:0007173	epidermal growth factor receptor signaling pathway	-3.64927	-1.6456	3/120	1956,2549,5335	EGFR,GAB1,PLCG1
1_Member	GO Biological Processes	GO:0048667	cell morphogenesis involved in neuron differentiation	-3.63094	-1.63147	5/583	2064,2549,3326,5335,7422	ERBB2,GAB1,HSP90AB1,PLCG1,VEGFA
1_Member	KEGG Pathway	hsa04144	Endocytosis	-2.67557	-0.836593	3/260	1956,3791,3815	EGFR,KDR,KIT
1_Member	GO Biological Processes	GO:0032870	cellular response to hormone stimulus	-2.323	-0.531796	4/703	367,1956,2549,3815	AR,EGFR,GAB1,KIT
1_Member	GO Biological Processes	GO:0050804	modulation of chemical synaptic transmission	-2.04964	-0.287196	3/436	1956,3815,5335	EGFR,KIT,PLCG1
1_Member	GO Biological Processes	GO:0099177	regulation of trans-synaptic signaling	-2.04693	-0.286899	3/437	1956,3815,5335	EGFR,KIT,PLCG1
2_Summary	Reactome Gene Sets	R-HSA-844456	The NLRP3 inflammasome	-11.7325	-7.89212	5/15	3326,10628,10910,29108,114548,2064,2113,3791,3932,7422,1116,1956,367,5335,5336	HSP90AB1,TXNIP,SUGT1,PYCARD,NLRP3,ERBB2,ETS1,KDR,LCK,VEGFA,CHI3L1,EGFR,AR,PLCG1,PLCG2
2_Member	Reactome Gene Sets	R-HSA-844456	The NLRP3 inflammasome	-11.7325	-7.89212	5/15	3326,10628,10910,29108,114548	HSP90AB1,TXNIP,SUGT1,PYCARD,NLRP3
2_Member	Reactome Gene Sets	R-HSA-622312	Inflammasomes	-11.0211	-7.30559	5/20	3326,10628,10910,29108,114548	HSP90AB1,TXNIP,SUGT1,PYCARD,NLRP3
2_Member	Reactome Gene Sets	R-HSA-168643	Nucleotide-binding domain, leucine rich repeat containing receptor (NLR) signaling pathways	-8.68007	-5.6178	5/55	3326,10628,10910,29108,114548	HSP90AB1,TXNIP,SUGT1,PYCARD,NLRP3
2_Member	GO Biological Processes	GO:0045785	positive regulation of cell adhesion	-7.03362	-4.37884	7/403	2064,2113,3791,3932,7422,29108,114548	ERBB2,ETS1,KDR,LCK,VEGFA,PYCARD,NLRP3
2_Member	KEGG Pathway	hsa04621	NOD-like receptor signaling pathway	-6.20702	-3.72198	5/170	3326,10628,10910,29108,114548	HSP90AB1,TXNIP,SUGT1,PYCARD,NLRP3
2_Member	GO Biological Processes	GO:0022407	regulation of cell-cell adhesion	-5.65141	-3.30421	6/405	2064,2113,3932,7422,29108,114548	ERBB2,ETS1,LCK,VEGFA,PYCARD,NLRP3
2_Member	GO Biological Processes	GO:0030155	regulation of cell adhesion	-5.45481	-3.14159	7/693	2064,2113,3791,3932,7422,29108,114548	ERBB2,ETS1,KDR,LCK,VEGFA,PYCARD,NLRP3
2_Member	GO Biological Processes	GO:1903037	regulation of leukocyte cell-cell adhesion	-4.97179	-2.75805	5/304	2064,2113,3932,29108,114548	ERBB2,ETS1,LCK,PYCARD,NLRP3
2_Member	GO Biological Processes	GO:0007159	leukocyte cell-cell adhesion	-4.75604	-2.56883	5/337	2064,2113,3932,29108,114548	ERBB2,ETS1,LCK,PYCARD,NLRP3
2_Member	GO Biological Processes	GO:0043281	regulation of cysteine-type endopeptidase activity involved in apoptotic process	-4.24875	-2.13804	4/215	3932,7422,29108,114548	LCK,VEGFA,PYCARD,NLRP3
2_Member	GO Biological Processes	GO:1903039	positive regulation of leukocyte cell-cell adhesion	-4.22538	-2.12532	4/218	2113,3932,29108,114548	ETS1,LCK,PYCARD,NLRP3
2_Member	GO Biological Processes	GO:0006919	activation of cysteine-type endopeptidase activity involved in apoptotic process	-4.07806	-1.99486	3/86	3932,29108,114548	LCK,PYCARD,NLRP3
2_Member	GO Biological Processes	GO:2000116	regulation of cysteine-type endopeptidase activity	-4.0706	-1.99111	4/239	3932,7422,29108,114548	LCK,VEGFA,PYCARD,NLRP3
2_Member	GO Biological Processes	GO:0022409	positive regulation of cell-cell adhesion	-3.96195	-1.90209	4/255	2113,3932,29108,114548	ETS1,LCK,PYCARD,NLRP3
2_Member	GO Biological Processes	GO:1901222	regulation of NIK/NF-kappaB signaling	-3.64927	-1.6456	3/120	1116,1956,114548	CHI3L1,EGFR,NLRP3
2_Member	GO Biological Processes	GO:0050863	regulation of T cell activation	-3.61547	-1.62015	4/314	2064,3932,29108,114548	ERBB2,LCK,PYCARD,NLRP3
2_Member	GO Biological Processes	GO:0043280	positive regulation of cysteine-type endopeptidase activity involved in apoptotic process	-3.52749	-1.5563	3/132	3932,29108,114548	LCK,PYCARD,NLRP3
2_Member	GO Biological Processes	GO:2001056	positive regulation of cysteine-type endopeptidase activity	-3.37332	-1.43053	3/149	3932,29108,114548	LCK,PYCARD,NLRP3
2_Member	GO Biological Processes	GO:0051092	positive regulation of NF-kappaB transcription factor activity	-3.36483	-1.42569	3/150	367,29108,114548	AR,PYCARD,NLRP3
2_Member	GO Biological Processes	GO:0043065	positive regulation of apoptotic process	-3.34705	-1.41154	5/672	3932,5335,10628,29108,114548	LCK,PLCG1,TXNIP,PYCARD,NLRP3
2_Member	GO Biological Processes	GO:0043068	positive regulation of programmed cell death	-3.32357	-1.39669	5/680	3932,5335,10628,29108,114548	LCK,PLCG1,TXNIP,PYCARD,NLRP3
2_Member	GO Biological Processes	GO:0050728	negative regulation of inflammatory response	-3.21383	-1.29596	3/169	2113,29108,114548	ETS1,PYCARD,NLRP3
2_Member	GO Biological Processes	GO:0010942	positive regulation of cell death	-3.18346	-1.27416	5/730	3932,5335,10628,29108,114548	LCK,PLCG1,TXNIP,PYCARD,NLRP3
2_Member	GO Biological Processes	GO:0010950	positive regulation of endopeptidase activity	-3.14838	-1.24246	3/178	3932,29108,114548	LCK,PYCARD,NLRP3
2_Member	GO Biological Processes	GO:0051222	positive regulation of protein transport	-3.14252	-1.23828	4/419	1956,2064,29108,114548	EGFR,ERBB2,PYCARD,NLRP3
2_Member	GO Biological Processes	GO:0052548	regulation of endopeptidase activity	-3.11946	-1.21856	4/425	3932,7422,29108,114548	LCK,VEGFA,PYCARD,NLRP3
2_Member	GO Biological Processes	GO:0038061	NIK/NF-kappaB signaling	-3.09305	-1.20039	3/186	1116,1956,114548	CHI3L1,EGFR,NLRP3
2_Member	GO Biological Processes	GO:0010952	positive regulation of peptidase activity	-3.0209	-1.13692	3/197	3932,29108,114548	LCK,PYCARD,NLRP3
2_Member	GO Biological Processes	GO:0052547	regulation of peptidase activity	-3.01989	-1.13692	4/452	3932,7422,29108,114548	LCK,VEGFA,PYCARD,NLRP3
2_Member	GO Biological Processes	GO:1904951	positive regulation of establishment of protein localization	-3.00216	-1.12395	4/457	1956,2064,29108,114548	EGFR,ERBB2,PYCARD,NLRP3
2_Member	GO Biological Processes	GO:0050870	positive regulation of T cell activation	-2.98949	-1.11443	3/202	3932,29108,114548	LCK,PYCARD,NLRP3
2_Member	GO Biological Processes	GO:0070555	response to interleukin-1	-2.95889	-1.0854	3/207	1116,2113,29108	CHI3L1,ETS1,PYCARD
2_Member	GO Biological Processes	GO:0051249	regulation of lymphocyte activation	-2.9066	-1.03777	4/485	2064,3932,29108,114548	ERBB2,LCK,PYCARD,NLRP3
2_Member	GO Biological Processes	GO:0050727	regulation of inflammatory response	-2.89344	-1.02922	4/489	1956,2113,29108,114548	EGFR,ETS1,PYCARD,NLRP3
2_Member	GO Biological Processes	GO:0071216	cellular response to biotic stimulus	-2.79548	-0.937336	3/236	10628,29108,114548	TXNIP,PYCARD,NLRP3
2_Member	GO Biological Processes	GO:0031348	negative regulation of defense response	-2.7798	-0.927647	3/239	2113,29108,114548	ETS1,PYCARD,NLRP3
2_Member	GO Biological Processes	GO:0050663	cytokine secretion	-2.76947	-0.920273	3/241	1116,29108,114548	CHI3L1,PYCARD,NLRP3
2_Member	GO Biological Processes	GO:0002694	regulation of leukocyte activation	-2.63877	-0.80267	4/574	2064,3932,29108,114548	ERBB2,LCK,PYCARD,NLRP3
2_Member	GO Biological Processes	GO:0050714	positive regulation of protein secretion	-2.6336	-0.798936	3/269	1956,29108,114548	EGFR,PYCARD,NLRP3
2_Member	GO Biological Processes	GO:0009306	protein secretion	-2.58754	-0.757132	4/593	1116,1956,29108,114548	CHI3L1,EGFR,PYCARD,NLRP3
2_Member	GO Biological Processes	GO:0031647	regulation of protein stability	-2.55827	-0.730691	3/286	3326,10910,29108	HSP90AB1,SUGT1,PYCARD
2_Member	GO Biological Processes	GO:0002793	positive regulation of peptide secretion	-2.54548	-0.719298	3/289	1956,29108,114548	EGFR,PYCARD,NLRP3
2_Member	GO Biological Processes	GO:0071396	cellular response to lipid	-2.54322	-0.718438	4/610	367,1956,29108,114548	AR,EGFR,PYCARD,NLRP3
2_Member	GO Biological Processes	GO:0050865	regulation of cell activation	-2.52537	-0.703852	4/617	2064,3932,29108,114548	ERBB2,LCK,PYCARD,NLRP3
2_Member	GO Biological Processes	GO:0001818	negative regulation of cytokine production	-2.50793	-0.690072	3/298	3326,29108,114548	HSP90AB1,PYCARD,NLRP3
2_Member	GO Biological Processes	GO:0002790	peptide secretion	-2.50275	-0.687636	4/626	1116,1956,29108,114548	CHI3L1,EGFR,PYCARD,NLRP3
2_Member	GO Biological Processes	GO:0032496	response to lipopolysaccharide	-2.38364	-0.584611	3/330	5336,29108,114548	PLCG2,PYCARD,NLRP3
2_Member	GO Biological Processes	GO:0051251	positive regulation of lymphocyte activation	-2.36902	-0.572619	3/334	3932,29108,114548	LCK,PYCARD,NLRP3
2_Member	GO Biological Processes	GO:0002237	response to molecule of bacterial origin	-2.33681	-0.541718	3/343	5336,29108,114548	PLCG2,PYCARD,NLRP3
2_Member	GO Biological Processes	GO:0051223	regulation of protein transport	-2.32738	-0.534883	4/701	1956,2064,29108,114548	EGFR,ERBB2,PYCARD,NLRP3
2_Member	GO Biological Processes	GO:0001817	regulation of cytokine production	-2.28631	-0.496495	4/720	3326,5336,29108,114548	HSP90AB1,PLCG2,PYCARD,NLRP3
2_Member	GO Biological Processes	GO:0045862	positive regulation of proteolysis	-2.2651	-0.479576	3/364	3932,29108,114548	LCK,PYCARD,NLRP3
2_Member	GO Biological Processes	GO:0090087	regulation of peptide transport	-2.26309	-0.479576	4/731	1956,2064,29108,114548	EGFR,ERBB2,PYCARD,NLRP3
2_Member	GO Biological Processes	GO:0032102	negative regulation of response to external stimulus	-2.26179	-0.479547	3/365	2113,29108,114548	ETS1,PYCARD,NLRP3
2_Member	GO Biological Processes	GO:0070201	regulation of establishment of protein localization	-2.22798	-0.448259	4/748	1956,2064,29108,114548	EGFR,ERBB2,PYCARD,NLRP3
2_Member	GO Biological Processes	GO:0002696	positive regulation of leukocyte activation	-2.21341	-0.434945	3/380	3932,29108,114548	LCK,PYCARD,NLRP3
2_Member	GO Biological Processes	GO:0050867	positive regulation of cell activation	-2.1701	-0.396624	3/394	3932,29108,114548	LCK,PYCARD,NLRP3
2_Member	GO Biological Processes	GO:1903532	positive regulation of secretion by cell	-2.15205	-0.379814	3/400	1956,29108,114548	EGFR,PYCARD,NLRP3
2_Member	GO Biological Processes	GO:2001233	regulation of apoptotic signaling pathway	-2.13429	-0.363294	3/406	367,3932,29108	AR,LCK,PYCARD
2_Member	GO Biological Processes	GO:0051047	positive regulation of secretion	-2.06881	-0.302716	3/429	1956,29108,114548	EGFR,PYCARD,NLRP3
3_Summary	Canonical Pathways	M237	PID VEGFR1 2 PATHWAY	-10.2502	-6.71078	6/69	2549,3326,3791,5335,7422,9047,1956,3932,5336,2064,3815,2113,23616,367,10628,29108	GAB1,HSP90AB1,KDR,PLCG1,VEGFA,SH2D2A,EGFR,LCK,PLCG2,ERBB2,KIT,ETS1,SH3BP1,AR,TXNIP,PYCARD
3_Member	Canonical Pathways	M237	PID VEGFR1 2 PATHWAY	-10.2502	-6.71078	6/69	2549,3326,3791,5335,7422,9047	GAB1,HSP90AB1,KDR,PLCG1,VEGFA,SH2D2A
3_Member	Canonical Pathways	M100	PID SHP2 PATHWAY	-8.56128	-5.52779	5/58	1956,2549,3791,3932,7422	EGFR,GAB1,KDR,LCK,VEGFA
3_Member	KEGG Pathway	hsa04370	VEGF signaling pathway	-8.52311	-5.52779	5/59	3791,5335,5336,7422,9047	KDR,PLCG1,PLCG2,VEGFA,SH2D2A
3_Member	GO Biological Processes	GO:0038089	positive regulation of cell migration by vascular endothelial growth factor signaling pathway	-7.52167	-4.63549	3/7	2549,3791,7422	GAB1,KDR,VEGFA
3_Member	GO Biological Processes	GO:0038083	peptidyl-tyrosine autophosphorylation	-7.315	-4.55376	4/37	1956,3791,3932,7422	EGFR,KDR,LCK,VEGFA
3_Member	Canonical Pathways	M91	PID TCPTP PATHWAY	-7.04522	-4.37884	4/43	1956,2549,3791,7422	EGFR,GAB1,KDR,VEGFA
3_Member	GO Biological Processes	GO:0046777	protein autophosphorylation	-7.034	-4.37884	6/235	1956,2064,3791,3815,3932,7422	EGFR,ERBB2,KDR,KIT,LCK,VEGFA
3_Member	GO Biological Processes	GO:0043535	regulation of blood vessel endothelial cell migration	-6.37821	-3.82936	5/157	2113,3791,5335,7422,23616	ETS1,KDR,PLCG1,VEGFA,SH3BP1
3_Member	GO Biological Processes	GO:0043534	blood vessel endothelial cell migration	-6.07243	-3.61222	5/181	2113,3791,5335,7422,23616	ETS1,KDR,PLCG1,VEGFA,SH3BP1
3_Member	GO Biological Processes	GO:0010631	epithelial cell migration	-5.99733	-3.55039	6/353	2113,3791,3815,5335,7422,23616	ETS1,KDR,KIT,PLCG1,VEGFA,SH3BP1
3_Member	GO Biological Processes	GO:0090132	epithelium migration	-5.97596	-3.53924	6/356	2113,3791,3815,5335,7422,23616	ETS1,KDR,KIT,PLCG1,VEGFA,SH3BP1
3_Member	GO Biological Processes	GO:0043536	positive regulation of blood vessel endothelial cell migration	-5.94813	-3.5314	4/80	2113,3791,5335,7422	ETS1,KDR,PLCG1,VEGFA
3_Member	GO Biological Processes	GO:0035162	embryonic hemopoiesis	-5.94585	-3.5314	3/21	3791,3815,7422	KDR,KIT,VEGFA
3_Member	Canonical Pathways	M103	PID S1P S1P1 PATHWAY	-5.94585	-3.5314	3/21	3791,5335,7422	KDR,PLCG1,VEGFA
3_Member	Reactome Gene Sets	R-HSA-5218921	VEGFR2 mediated cell proliferation	-5.94585	-3.5314	3/21	3791,5335,7422	KDR,PLCG1,VEGFA
3_Member	GO Biological Processes	GO:0090130	tissue migration	-5.93378	-3.52473	6/362	2113,3791,3815,5335,7422,23616	ETS1,KDR,KIT,PLCG1,VEGFA,SH3BP1
3_Member	GO Biological Processes	GO:0018108	peptidyl-tyrosine phosphorylation	-5.91989	-3.51616	6/364	1956,2064,3791,3815,3932,7422	EGFR,ERBB2,KDR,KIT,LCK,VEGFA
3_Member	GO Biological Processes	GO:0018212	peptidyl-tyrosine modification	-5.89919	-3.50073	6/367	1956,2064,3791,3815,3932,7422	EGFR,ERBB2,KDR,KIT,LCK,VEGFA
3_Member	KEGG Pathway	hsa04015	Rap1 signaling pathway	-5.75465	-3.37461	5/210	1956,3791,3815,5335,7422	EGFR,KDR,KIT,PLCG1,VEGFA
3_Member	Reactome Gene Sets	R-HSA-4420097	VEGFA-VEGFR2 Pathway	-5.577	-3.24173	4/99	3791,5335,7422,9047	KDR,PLCG1,VEGFA,SH2D2A
3_Member	GO Biological Processes	GO:0010594	regulation of endothelial cell migration	-5.561	-3.23023	5/230	2113,3791,5335,7422,23616	ETS1,KDR,PLCG1,VEGFA,SH3BP1
3_Member	Reactome Gene Sets	R-HSA-194138	Signaling by VEGF	-5.44229	-3.13759	4/107	3791,5335,7422,9047	KDR,PLCG1,VEGFA,SH2D2A
3_Member	GO Biological Processes	GO:0001667	ameboidal-type cell migration	-5.31151	-3.03139	6/464	2113,3791,3815,5335,7422,23616	ETS1,KDR,KIT,PLCG1,VEGFA,SH3BP1
3_Member	Canonical Pathways	M44	PID HIF2PATHWAY	-5.29639	-3.02857	3/34	2113,3791,7422	ETS1,KDR,VEGFA
3_Member	GO Biological Processes	GO:0043542	endothelial cell migration	-5.18271	-2.93706	5/275	2113,3791,5335,7422,23616	ETS1,KDR,PLCG1,VEGFA,SH3BP1
3_Member	GO Biological Processes	GO:0010595	positive regulation of endothelial cell migration	-5.11957	-2.87757	4/129	2113,3791,5335,7422	ETS1,KDR,PLCG1,VEGFA
3_Member	GO Biological Processes	GO:0010632	regulation of epithelial cell migration	-5.0564	-2.82164	5/292	2113,3791,5335,7422,23616	ETS1,KDR,PLCG1,VEGFA,SH3BP1
3_Member	GO Biological Processes	GO:0038084	vascular endothelial growth factor signaling pathway	-4.9542	-2.74387	3/44	2549,3791,7422	GAB1,KDR,VEGFA
3_Member	KEGG Pathway	hsa04151	PI3K-Akt signaling pathway	-4.7253	-2.54448	5/342	1956,3326,3791,3815,7422	EGFR,HSP90AB1,KDR,KIT,VEGFA
3_Member	GO Biological Processes	GO:0010634	positive regulation of epithelial cell migration	-4.62707	-2.44941	4/172	2113,3791,5335,7422	ETS1,KDR,PLCG1,VEGFA
3_Member	GO Biological Processes	GO:0035924	cellular response to vascular endothelial growth factor stimulus	-4.38304	-2.25451	3/68	2549,3791,7422	GAB1,KDR,VEGFA
3_Member	GO Biological Processes	GO:0014068	positive regulation of phosphatidylinositol 3-kinase signaling	-4.06311	-1.99108	3/87	2549,3791,3815	GAB1,KDR,KIT
3_Member	GO Biological Processes	GO:0048010	vascular endothelial growth factor receptor signaling pathway	-3.93597	-1.88088	3/96	3791,7422,9047	KDR,VEGFA,SH2D2A
3_Member	KEGG Pathway	hsa04060	Cytokine-cytokine receptor interaction	-3.86641	-1.82533	4/270	1956,3791,3815,7422	EGFR,KDR,KIT,VEGFA
3_Member	GO Biological Processes	GO:0001938	positive regulation of endothelial cell proliferation	-3.73769	-1.71681	3/112	3791,5335,7422	KDR,PLCG1,VEGFA
3_Member	GO Biological Processes	GO:0060326	cell chemotaxis	-3.66364	-1.6536	4/305	2549,3791,3815,7422	GAB1,KDR,KIT,VEGFA
3_Member	GO Biological Processes	GO:0032103	positive regulation of response to external stimulus	-3.56874	-1.58367	4/323	1956,2113,3791,7422	EGFR,ETS1,KDR,VEGFA
3_Member	KEGG Pathway	hsa05418	Fluid shear stress and atherosclerosis	-3.43447	-1.48054	3/142	3326,3791,7422	HSP90AB1,KDR,VEGFA
3_Member	GO Biological Processes	GO:0008360	regulation of cell shape	-3.36483	-1.42569	3/150	3791,3815,7422	KDR,KIT,VEGFA
3_Member	GO Biological Processes	GO:0001936	regulation of endothelial cell proliferation	-3.1135	-1.21426	3/183	3791,5335,7422	KDR,PLCG1,VEGFA
3_Member	GO Biological Processes	GO:0048568	embryonic organ development	-3.10429	-1.20835	4/429	1956,3791,3815,7422	EGFR,KDR,KIT,VEGFA
3_Member	GO Biological Processes	GO:0030855	epithelial cell differentiation	-3.05112	-1.16333	5/781	367,3791,7422,10628,23616	AR,KDR,VEGFA,TXNIP,SH3BP1
3_Member	GO Biological Processes	GO:0001935	endothelial cell proliferation	-3.00824	-1.12845	3/199	3791,5335,7422	KDR,PLCG1,VEGFA
3_Member	GO Biological Processes	GO:0071229	cellular response to acid chemical	-2.94687	-1.07493	3/209	1956,3791,7422	EGFR,KDR,VEGFA
3_Member	GO Biological Processes	GO:0034329	cell junction assembly	-2.76947	-0.920273	3/241	3791,7422,23616	KDR,VEGFA,SH3BP1
3_Member	GO Biological Processes	GO:0044089	positive regulation of cellular component biogenesis	-2.73238	-0.887596	4/541	3791,3815,7422,29108	KDR,KIT,VEGFA,PYCARD
3_Member	GO Biological Processes	GO:0034330	cell junction organization	-2.53703	-0.713639	3/291	3791,7422,23616	KDR,VEGFA,SH3BP1
3_Member	GO Biological Processes	GO:0001101	response to acid chemical	-2.33329	-0.539498	3/344	1956,3791,7422	EGFR,KDR,VEGFA
4_Summary	KEGG Pathway	hsa05200	Pathways in cancer	-10.0948	-6.62236	9/395	367,1956,2064,2113,3326,3815,5335,5336,7422,1116,3791,10746,29108,114548,971,23616	AR,EGFR,ERBB2,ETS1,HSP90AB1,KIT,PLCG1,PLCG2,VEGFA,CHI3L1,KDR,MAP3K2,PYCARD,NLRP3,CD72,SH3BP1
4_Member	KEGG Pathway	hsa05200	Pathways in cancer	-10.0948	-6.62236	9/395	367,1956,2064,2113,3326,3815,5335,5336,7422	AR,EGFR,ERBB2,ETS1,HSP90AB1,KIT,PLCG1,PLCG2,VEGFA
4_Member	Reactome Gene Sets	R-HSA-8866910	TFAP2 (AP-2) family regulates transcription of growth factors and their receptors	-8.99337	-5.82196	4/15	1956,2064,3815,7422	EGFR,ERBB2,KIT,VEGFA
4_Member	GO Biological Processes	GO:0043410	positive regulation of MAPK cascade	-8.84167	-5.72825	9/548	367,1116,1956,2064,3791,3815,7422,10746,29108	AR,CHI3L1,EGFR,ERBB2,KDR,KIT,VEGFA,MAP3K2,PYCARD
4_Member	GO Biological Processes	GO:0043408	regulation of MAPK cascade	-7.53968	-4.63711	9/774	367,1116,1956,2064,3791,3815,7422,10746,29108	AR,CHI3L1,EGFR,ERBB2,KDR,KIT,VEGFA,MAP3K2,PYCARD
4_Member	GO Biological Processes	GO:0050679	positive regulation of epithelial cell proliferation	-7.37308	-4.55376	6/206	367,1956,2064,3791,5335,7422	AR,EGFR,ERBB2,KDR,PLCG1,VEGFA
4_Member	Reactome Gene Sets	R-HSA-8864260	Transcriptional regulation by the AP-2 (TFAP2) family of transcription factors	-7.26698	-4.52922	4/38	1956,2064,3815,7422	EGFR,ERBB2,KIT,VEGFA
4_Member	GO Biological Processes	GO:0050673	epithelial cell proliferation	-6.73484	-4.1075	7/446	367,1956,2064,3791,3815,5335,7422	AR,EGFR,ERBB2,KDR,KIT,PLCG1,VEGFA
4_Member	GO Biological Processes	GO:0070372	regulation of ERK1 and ERK2 cascade	-6.37605	-3.82936	6/304	1116,1956,2064,3791,3815,29108	CHI3L1,EGFR,ERBB2,KDR,KIT,PYCARD
4_Member	GO Biological Processes	GO:0071900	regulation of protein serine/threonine kinase activity	-6.2909	-3.77954	7/519	1956,2064,3326,3815,7422,10746,29108	EGFR,ERBB2,HSP90AB1,KIT,VEGFA,MAP3K2,PYCARD
4_Member	GO Biological Processes	GO:0070371	ERK1 and ERK2 cascade	-6.22997	-3.72535	6/322	1116,1956,2064,3791,3815,29108	CHI3L1,EGFR,ERBB2,KDR,KIT,PYCARD
4_Member	GO Biological Processes	GO:0045859	regulation of protein kinase activity	-6.20902	-3.72198	8/796	1116,1956,2064,3326,3815,7422,10746,29108	CHI3L1,EGFR,ERBB2,HSP90AB1,KIT,VEGFA,MAP3K2,PYCARD
4_Member	GO Biological Processes	GO:0045860	positive regulation of protein kinase activity	-6.20785	-3.72198	7/534	1116,1956,2064,3326,3815,7422,10746	CHI3L1,EGFR,ERBB2,HSP90AB1,KIT,VEGFA,MAP3K2
4_Member	GO Biological Processes	GO:0071902	positive regulation of protein serine/threonine kinase activity	-6.12214	-3.64344	6/336	1956,2064,3326,3815,7422,10746	EGFR,ERBB2,HSP90AB1,KIT,VEGFA,MAP3K2
4_Member	GO Biological Processes	GO:0033674	positive regulation of kinase activity	-5.99287	-3.55039	7/575	1116,1956,2064,3326,3815,7422,10746	CHI3L1,EGFR,ERBB2,HSP90AB1,KIT,VEGFA,MAP3K2
4_Member	KEGG Pathway	hsa05215	Prostate cancer	-5.80173	-3.40847	4/87	367,1956,2064,3326	AR,EGFR,ERBB2,HSP90AB1
4_Member	GO Biological Processes	GO:0050678	regulation of epithelial cell proliferation	-5.7591	-3.37461	6/388	367,1956,2064,3791,5335,7422	AR,EGFR,ERBB2,KDR,PLCG1,VEGFA
4_Member	GO Biological Processes	GO:0070374	positive regulation of ERK1 and ERK2 cascade	-5.68477	-3.32627	5/217	1116,1956,3791,3815,29108	CHI3L1,EGFR,KDR,KIT,PYCARD
4_Member	GO Biological Processes	GO:0051347	positive regulation of transferase activity	-5.63429	-3.29447	7/651	1116,1956,2064,3326,3815,7422,10746	CHI3L1,EGFR,ERBB2,HSP90AB1,KIT,VEGFA,MAP3K2
4_Member	GO Biological Processes	GO:0043406	positive regulation of MAP kinase activity	-5.30114	-3.02857	5/260	1956,2064,3815,7422,10746	EGFR,ERBB2,KIT,VEGFA,MAP3K2
4_Member	GO Biological Processes	GO:0051091	positive regulation of DNA-binding transcription factor activity	-5.29303	-3.02857	5/261	367,3815,7422,29108,114548	AR,KIT,VEGFA,PYCARD,NLRP3
4_Member	KEGG Pathway	hsa05219	Bladder cancer	-5.04761	-2.81643	3/41	1956,2064,7422	EGFR,ERBB2,VEGFA
4_Member	GO Biological Processes	GO:0032147	activation of protein kinase activity	-4.78098	-2.59054	5/333	1116,1956,3815,7422,10746	CHI3L1,EGFR,KIT,VEGFA,MAP3K2
4_Member	GO Biological Processes	GO:0043405	regulation of MAP kinase activity	-4.73141	-2.54741	5/341	1956,2064,3815,7422,10746	EGFR,ERBB2,KIT,VEGFA,MAP3K2
4_Member	KEGG Pathway	hsa05212	Pancreatic cancer	-4.46212	-2.30893	3/64	1956,2064,7422	EGFR,ERBB2,VEGFA
4_Member	Reactome Gene Sets	R-HSA-373755	Semaphorin interactions	-4.44188	-2.29753	3/65	971,2064,3326	CD72,ERBB2,HSP90AB1
4_Member	KEGG Pathway	hsa05230	Central carbon metabolism in cancer	-4.44188	-2.29753	3/65	1956,2064,3815	EGFR,ERBB2,KIT
4_Member	KEGG Pathway	hsa04510	Focal adhesion	-4.37947	-2.25451	4/199	1956,2064,3791,7422	EGFR,ERBB2,KDR,VEGFA
4_Member	GO Biological Processes	GO:0048608	reproductive structure development	-4.24114	-2.13578	5/432	367,1956,3326,3815,7422	AR,EGFR,HSP90AB1,KIT,VEGFA
4_Member	GO Biological Processes	GO:0051090	regulation of DNA-binding transcription factor activity	-4.24114	-2.13578	5/432	367,3815,7422,29108,114548	AR,KIT,VEGFA,PYCARD,NLRP3
4_Member	GO Biological Processes	GO:0061458	reproductive system development	-4.2269	-2.12532	5/435	367,1956,3326,3815,7422	AR,EGFR,HSP90AB1,KIT,VEGFA
4_Member	GO Biological Processes	GO:0033138	positive regulation of peptidyl-serine phosphorylation	-3.82058	-1.78634	3/105	1956,3326,7422	EGFR,HSP90AB1,VEGFA
4_Member	GO Biological Processes	GO:0033135	regulation of peptidyl-serine phosphorylation	-3.46164	-1.50204	3/139	1956,3326,7422	EGFR,HSP90AB1,VEGFA
4_Member	KEGG Pathway	hsa05224	Breast cancer	-3.41669	-1.4665	3/144	1956,2064,3815	EGFR,ERBB2,KIT
4_Member	GO Biological Processes	GO:0003006	developmental process involved in reproduction	-3.33234	-1.40129	5/677	367,1956,3326,3815,7422	AR,EGFR,HSP90AB1,KIT,VEGFA
4_Member	GO Biological Processes	GO:0001701	in utero embryonic development	-3.3233	-1.39669	4/375	367,1956,5335,7422	AR,EGFR,PLCG1,VEGFA
4_Member	GO Biological Processes	GO:0030307	positive regulation of cell growth	-3.21383	-1.29596	3/169	1956,2064,7422	EGFR,ERBB2,VEGFA
4_Member	GO Biological Processes	GO:0030324	lung development	-3.19162	-1.27891	3/172	1116,1956,7422	CHI3L1,EGFR,VEGFA
4_Member	GO Biological Processes	GO:0030323	respiratory tube development	-3.16262	-1.25501	3/176	1116,1956,7422	CHI3L1,EGFR,VEGFA
4_Member	GO Biological Processes	GO:1905475	regulation of protein localization to membrane	-3.08631	-1.19528	3/187	367,1956,2064	AR,EGFR,ERBB2
4_Member	GO Biological Processes	GO:0048732	gland development	-3.08181	-1.1924	4/435	367,1956,2113,7422	AR,EGFR,ETS1,VEGFA
4_Member	GO Biological Processes	GO:0060541	respiratory system development	-3.01455	-1.13318	3/198	1116,1956,7422	CHI3L1,EGFR,VEGFA
4_Member	GO Biological Processes	GO:0016049	cell growth	-2.90001	-1.03421	4/487	1956,2064,3326,7422	EGFR,ERBB2,HSP90AB1,VEGFA
4_Member	GO Biological Processes	GO:0008406	gonad development	-2.89996	-1.03421	3/217	367,3815,7422	AR,KIT,VEGFA
4_Member	GO Biological Processes	GO:0045137	development of primary sexual characteristics	-2.86596	-1.00326	3/223	367,3815,7422	AR,KIT,VEGFA
4_Member	GO Biological Processes	GO:1903827	regulation of cellular protein localization	-2.7831	-0.927952	4/524	367,1956,2064,3326	AR,EGFR,ERBB2,HSP90AB1
4_Member	GO Biological Processes	GO:0002009	morphogenesis of an epithelium	-2.73532	-0.889066	4/540	367,1956,7422,23616	AR,EGFR,VEGFA,SH3BP1
4_Member	Reactome Gene Sets	R-HSA-5673001	RAF/MAP kinase cascade	-2.729	-0.88568	3/249	1956,2064,3815	EGFR,ERBB2,KIT
4_Member	Reactome Gene Sets	R-HSA-5684996	MAPK1/MAPK3 signaling	-2.69955	-0.857684	3/255	1956,2064,3815	EGFR,ERBB2,KIT
4_Member	GO Biological Processes	GO:0050730	regulation of peptidyl-tyrosine phosphorylation	-2.69472	-0.854297	3/256	1956,3815,7422	EGFR,KIT,VEGFA
4_Member	GO Biological Processes	GO:0007548	sex differentiation	-2.62903	-0.797214	3/270	367,3815,7422	AR,KIT,VEGFA
4_Member	GO Biological Processes	GO:0045927	positive regulation of growth	-2.62903	-0.797214	3/270	1956,2064,7422	EGFR,ERBB2,VEGFA
4_Member	Reactome Gene Sets	R-HSA-5683057	MAPK family signaling cascades	-2.52446	-0.703852	3/294	1956,2064,3815	EGFR,ERBB2,KIT
4_Member	GO Biological Processes	GO:0018105	peptidyl-serine phosphorylation	-2.50383	-0.687636	3/299	1956,3326,7422	EGFR,HSP90AB1,VEGFA
4_Member	GO Biological Processes	GO:0043009	chordate embryonic development	-2.49529	-0.682899	4/629	367,1956,5335,7422	AR,EGFR,PLCG1,VEGFA
4_Member	GO Biological Processes	GO:0009792	embryo development ending in birth or egg hatching	-2.45376	-0.642725	4/646	367,1956,5335,7422	AR,EGFR,PLCG1,VEGFA
4_Member	GO Biological Processes	GO:0018209	peptidyl-serine modification	-2.41345	-0.607796	3/322	1956,3326,7422	EGFR,HSP90AB1,VEGFA
4_Member	GO Biological Processes	GO:1903829	positive regulation of cellular protein localization	-2.40593	-0.601602	3/324	1956,2064,3326	EGFR,ERBB2,HSP90AB1
4_Member	GO Biological Processes	GO:0048729	tissue morphogenesis	-2.38797	-0.586299	4/674	367,1956,7422,23616	AR,EGFR,VEGFA,SH3BP1
4_Member	GO Biological Processes	GO:0040008	regulation of growth	-2.36973	-0.572619	4/682	367,1956,2064,7422	AR,EGFR,ERBB2,VEGFA
4_Member	GO Biological Processes	GO:0001558	regulation of cell growth	-2.09679	-0.329479	3/419	1956,2064,7422	EGFR,ERBB2,VEGFA
4_Member	GO Biological Processes	GO:0060249	anatomical structure homeostasis	-2.04693	-0.286899	3/437	1956,3326,7422	EGFR,HSP90AB1,VEGFA
5_Summary	GO Biological Processes	GO:0051345	positive regulation of hydrolase activity	-8.86814	-5.72825	10/771	1956,2064,3326,3815,3932,5335,7422,23616,29108,114548,5336,7462,29760	EGFR,ERBB2,HSP90AB1,KIT,LCK,PLCG1,VEGFA,SH3BP1,PYCARD,NLRP3,PLCG2,LAT2,BLNK
5_Member	GO Biological Processes	GO:0051345	positive regulation of hydrolase activity	-8.86814	-5.72825	10/771	1956,2064,3326,3815,3932,5335,7422,23616,29108,114548	EGFR,ERBB2,HSP90AB1,KIT,LCK,PLCG1,VEGFA,SH3BP1,PYCARD,NLRP3
5_Member	GO Biological Processes	GO:0046649	lymphocyte activation	-6.46685	-3.8817	8/736	2064,3815,3932,5336,7462,29108,29760,114548	ERBB2,KIT,LCK,PLCG2,LAT2,PYCARD,BLNK,NLRP3
5_Member	GO Biological Processes	GO:0002521	leukocyte differentiation	-6.30781	-3.78961	7/516	2064,3815,3932,5336,7422,29760,114548	ERBB2,KIT,LCK,PLCG2,VEGFA,BLNK,NLRP3
5_Member	GO Biological Processes	GO:0030098	lymphocyte differentiation	-5.99733	-3.55039	6/353	2064,3815,3932,5336,29760,114548	ERBB2,KIT,LCK,PLCG2,BLNK,NLRP3
5_Member	GO Biological Processes	GO:0042110	T cell activation	-4.08564	-1.99599	5/466	2064,3815,3932,29108,114548	ERBB2,KIT,LCK,PYCARD,NLRP3
5_Member	GO Biological Processes	GO:0030217	T cell differentiation	-4.06359	-1.99108	4/240	2064,3815,3932,114548	ERBB2,KIT,LCK,NLRP3
5_Member	GO Biological Processes	GO:0050900	leukocyte migration	-3.93777	-1.88088	5/501	3815,3932,5335,7422,29108	KIT,LCK,PLCG1,VEGFA,PYCARD
6_Summary	GO Biological Processes	GO:0009612	response to mechanical stimulus	-7.32347	-4.55376	6/210	1116,1956,2113,3815,10628,10746,3791,3326,367	CHI3L1,EGFR,ETS1,KIT,TXNIP,MAP3K2,KDR,HSP90AB1,AR
6_Member	GO Biological Processes	GO:0009612	response to mechanical stimulus	-7.32347	-4.55376	6/210	1116,1956,2113,3815,10628,10746	CHI3L1,EGFR,ETS1,KIT,TXNIP,MAP3K2
6_Member	GO Biological Processes	GO:0010035	response to inorganic substance	-3.70485	-1.68944	5/562	1956,2113,3791,3815,10628	EGFR,ETS1,KDR,KIT,TXNIP
6_Member	GO Biological Processes	GO:0032355	response to estradiol	-3.50831	-1.54295	3/134	1956,2113,10628	EGFR,ETS1,TXNIP
6_Member	GO Biological Processes	GO:0035690	cellular response to drug	-3.3497	-1.41237	4/369	1956,2113,3326,3791	EGFR,ETS1,HSP90AB1,KDR
6_Member	GO Biological Processes	GO:1901654	response to ketone	-3.04664	-1.16046	3/193	367,1956,10628	AR,EGFR,TXNIP
6_Member	GO Biological Processes	GO:0000302	response to reactive oxygen species	-2.81138	-0.951718	3/233	1956,2113,10628	EGFR,ETS1,TXNIP
6_Member	GO Biological Processes	GO:0010038	response to metal ion	-2.2651	-0.479576	3/364	1956,3815,10628	EGFR,KIT,TXNIP
6_Member	GO Biological Processes	GO:0048545	response to steroid hormone	-2.19774	-0.423028	3/385	367,1956,10628	AR,EGFR,TXNIP
6_Member	GO Biological Processes	GO:0006979	response to oxidative stress	-2.00189	-0.244252	3/454	1956,2113,10628	EGFR,ETS1,TXNIP
7_Summary	Canonical Pathways	M141	PID PI3KCI PATHWAY	-6.81221	-4.16677	4/49	3932,5335,5336,29760,1956,2549,3815,3791,7462,3326,7422,367,23616,29108	LCK,PLCG1,PLCG2,BLNK,EGFR,GAB1,KIT,KDR,LAT2,HSP90AB1,VEGFA,AR,SH3BP1,PYCARD
7_Member	Canonical Pathways	M141	PID PI3KCI PATHWAY	-6.81221	-4.16677	4/49	3932,5335,5336,29760	LCK,PLCG1,PLCG2,BLNK
7_Member	KEGG Pathway	hsa04072	Phospholipase D signaling pathway	-6.53493	-3.92495	5/146	1956,2549,3815,5335,5336	EGFR,GAB1,KIT,PLCG1,PLCG2
7_Member	Reactome Gene Sets	R-HSA-9006335	Signaling by Erythropoietin	-5.70911	-3.34581	3/25	2549,5335,5336	GAB1,PLCG1,PLCG2
7_Member	GO Biological Processes	GO:0019722	calcium-mediated signaling	-5.67498	-3.32122	5/218	1956,3791,5335,5336,7462	EGFR,KDR,PLCG1,PLCG2,LAT2
7_Member	KEGG Pathway	hsa04064	NF-kappa B signaling pathway	-5.64863	-3.30421	4/95	3932,5335,5336,29760	LCK,PLCG1,PLCG2,BLNK
7_Member	Reactome Gene Sets	R-HSA-2424491	DAP12 signaling	-5.46373	-3.14428	3/30	3932,5335,5336	LCK,PLCG1,PLCG2
7_Member	GO Biological Processes	GO:0038093	Fc receptor signaling pathway	-5.46182	-3.14428	5/241	3326,3815,5335,5336,7462	HSP90AB1,KIT,PLCG1,PLCG2,LAT2
7_Member	GO Biological Processes	GO:0019932	second-messenger-mediated signaling	-5.44394	-3.13759	6/440	1956,3791,5335,5336,7422,7462	EGFR,KDR,PLCG1,PLCG2,VEGFA,LAT2
7_Member	Canonical Pathways	M213	PID AR NONGENOMIC PATHWAY	-5.41981	-3.1193	3/31	367,5335,5336	AR,PLCG1,PLCG2
7_Member	Canonical Pathways	M233	PID EPO PATHWAY	-5.29639	-3.02857	3/34	2549,5335,5336	GAB1,PLCG1,PLCG2
7_Member	GO Biological Processes	GO:0002768	immune response-regulating cell surface receptor signaling pathway	-5.09632	-2.85796	6/506	3326,3815,3932,5335,5336,7462	HSP90AB1,KIT,LCK,PLCG1,PLCG2,LAT2
7_Member	Reactome Gene Sets	R-HSA-2172127	DAP12 interactions	-4.98458	-2.76741	3/43	3932,5335,5336	LCK,PLCG1,PLCG2
7_Member	GO Biological Processes	GO:0006909	phagocytosis	-4.56147	-2.39006	5/370	3326,5335,5336,23616,29108	HSP90AB1,PLCG1,PLCG2,SH3BP1,PYCARD
7_Member	KEGG Pathway	hsa05214	Glioma	-4.46212	-2.30893	3/64	1956,5335,5336	EGFR,PLCG1,PLCG2
7_Member	KEGG Pathway	hsa05120	Epithelial cell signaling in Helicobacter pylori infection	-4.38304	-2.25451	3/68	1956,5335,5336	EGFR,PLCG1,PLCG2
7_Member	GO Biological Processes	GO:0002764	immune response-regulating signaling pathway	-4.37893	-2.25451	6/678	3326,3815,3932,5335,5336,7462	HSP90AB1,KIT,LCK,PLCG1,PLCG2,LAT2
7_Member	GO Biological Processes	GO:0002253	activation of immune response	-4.21026	-2.11282	6/727	3326,3932,5335,5336,7462,29108	HSP90AB1,LCK,PLCG1,PLCG2,LAT2,PYCARD
7_Member	Reactome Gene Sets	R-HSA-2029480	Fcgamma receptor (FCGR) dependent phagocytosis	-4.07806	-1.99486	3/86	3326,5335,5336	HSP90AB1,PLCG1,PLCG2
7_Member	GO Biological Processes	GO:0002429	immune response-activating cell surface receptor signaling pathway	-4.05513	-1.98557	5/473	3326,3932,5335,5336,7462	HSP90AB1,LCK,PLCG1,PLCG2,LAT2
7_Member	KEGG Pathway	hsa04933	AGE-RAGE signaling pathway in diabetic complications	-3.89631	-1.84828	3/99	5335,5336,7422	PLCG1,PLCG2,VEGFA
7_Member	KEGG Pathway	hsa04659	Th17 cell differentiation	-3.79633	-1.76659	3/107	3326,3932,5335	HSP90AB1,LCK,PLCG1
7_Member	KEGG Pathway	hsa04722	Neurotrophin signaling pathway	-3.65998	-1.65207	3/119	2549,5335,5336	GAB1,PLCG1,PLCG2
7_Member	GO Biological Processes	GO:0051209	release of sequestered calcium ion into cytosol	-3.60733	-1.61407	3/124	3932,5335,5336	LCK,PLCG1,PLCG2
7_Member	GO Biological Processes	GO:0050851	antigen receptor-mediated signaling pathway	-3.60496	-1.61376	4/316	3932,5335,5336,7462	LCK,PLCG1,PLCG2,LAT2
7_Member	GO Biological Processes	GO:0051283	negative regulation of sequestering of calcium ion	-3.58688	-1.59975	3/126	3932,5335,5336	LCK,PLCG1,PLCG2
7_Member	GO Biological Processes	GO:0051282	regulation of sequestering of calcium ion	-3.56676	-1.58367	3/128	3932,5335,5336	LCK,PLCG1,PLCG2
7_Member	GO Biological Processes	GO:0050853	B cell receptor signaling pathway	-3.55683	-1.57774	3/129	3932,5336,7462	LCK,PLCG2,LAT2
7_Member	Canonical Pathways	M186	PID PDGFRB PATHWAY	-3.55683	-1.57774	3/129	2549,3932,5335	GAB1,LCK,PLCG1
7_Member	KEGG Pathway	hsa04380	Osteoclast differentiation	-3.54697	-1.56987	3/130	3932,5336,29760	LCK,PLCG2,BLNK
7_Member	GO Biological Processes	GO:0051208	sequestering of calcium ion	-3.53719	-1.56404	3/131	3932,5335,5336	LCK,PLCG1,PLCG2
7_Member	KEGG Pathway	hsa04650	Natural killer cell mediated cytotoxicity	-3.51786	-1.54863	3/133	3932,5335,5336	LCK,PLCG1,PLCG2
7_Member	Reactome Gene Sets	R-HSA-2454202	Fc epsilon receptor (FCERI) signaling	-3.50831	-1.54295	3/134	5335,5336,7462	PLCG1,PLCG2,LAT2
7_Member	GO Biological Processes	GO:0002433	immune response-regulating cell surface receptor signaling pathway involved in phagocytosis	-3.46164	-1.50204	3/139	3326,5335,5336	HSP90AB1,PLCG1,PLCG2
7_Member	GO Biological Processes	GO:0038096	Fc-gamma receptor signaling pathway involved in phagocytosis	-3.46164	-1.50204	3/139	3326,5335,5336	HSP90AB1,PLCG1,PLCG2
7_Member	GO Biological Processes	GO:0097553	calcium ion transmembrane import into cytosol	-3.45252	-1.49481	3/140	3932,5335,5336	LCK,PLCG1,PLCG2
7_Member	GO Biological Processes	GO:0038094	Fc-gamma receptor signaling pathway	-3.43447	-1.48054	3/142	3326,5335,5336	HSP90AB1,PLCG1,PLCG2
7_Member	GO Biological Processes	GO:0002757	immune response-activating signal transduction	-3.43169	-1.47964	5/644	3326,3932,5335,5336,7462	HSP90AB1,LCK,PLCG1,PLCG2,LAT2
7_Member	GO Biological Processes	GO:0002431	Fc receptor mediated stimulatory signaling pathway	-3.40789	-1.45956	3/145	3326,5335,5336	HSP90AB1,PLCG1,PLCG2
7_Member	GO Biological Processes	GO:0060402	calcium ion transport into cytosol	-3.29895	-1.37586	3/158	3932,5335,5336	LCK,PLCG1,PLCG2
7_Member	GO Biological Processes	GO:0038095	Fc-epsilon receptor signaling pathway	-3.21383	-1.29596	3/169	5335,5336,7462	PLCG1,PLCG2,LAT2
7_Member	GO Biological Processes	GO:0060401	cytosolic calcium ion transport	-3.19898	-1.28284	3/171	3932,5335,5336	LCK,PLCG1,PLCG2
7_Member	GO Biological Processes	GO:0050852	T cell receptor signaling pathway	-2.98949	-1.11443	3/202	3932,5335,5336	LCK,PLCG1,PLCG2
7_Member	GO Biological Processes	GO:0072507	divalent inorganic cation homeostasis	-2.81378	-0.952605	4/514	1956,3932,5335,5336	EGFR,LCK,PLCG1,PLCG2
7_Member	Reactome Gene Sets	R-HSA-76002	Platelet activation, signaling and aggregation	-2.66611	-0.828576	3/262	3932,5336,7422	LCK,PLCG2,VEGFA
7_Member	Reactome Gene Sets	R-HSA-109582	Hemostasis	-2.51527	-0.69604	4/621	3932,5335,5336,7422	LCK,PLCG1,PLCG2,VEGFA
7_Member	GO Biological Processes	GO:0070588	calcium ion transmembrane transport	-2.4402	-0.630519	3/315	3932,5335,5336	LCK,PLCG1,PLCG2
7_Member	GO Biological Processes	GO:0055065	metal ion homeostasis	-2.43464	-0.626301	4/654	1956,3932,5335,5336	EGFR,LCK,PLCG1,PLCG2
7_Member	GO Biological Processes	GO:0007204	positive regulation of cytosolic calcium ion concentration	-2.42484	-0.617844	3/319	3932,5335,5336	LCK,PLCG1,PLCG2
7_Member	GO Biological Processes	GO:0051235	maintenance of location	-2.38364	-0.584611	3/330	3932,5335,5336	LCK,PLCG1,PLCG2
7_Member	GO Biological Processes	GO:0051480	regulation of cytosolic calcium ion concentration	-2.28512	-0.496495	3/358	3932,5335,5336	LCK,PLCG1,PLCG2
7_Member	GO Biological Processes	GO:0055080	cation homeostasis	-2.26309	-0.479576	4/731	1956,3932,5335,5336	EGFR,LCK,PLCG1,PLCG2
7_Member	GO Biological Processes	GO:0098771	inorganic ion homeostasis	-2.24027	-0.459285	4/742	1956,3932,5335,5336	EGFR,LCK,PLCG1,PLCG2
7_Member	Reactome Gene Sets	R-HSA-1280218	Adaptive Immune System	-2.20775	-0.43054	4/758	3932,5335,5336,29760	LCK,PLCG1,PLCG2,BLNK
7_Member	GO Biological Processes	GO:0006644	phospholipid metabolic process	-2.0633	-0.298424	3/431	3815,5335,5336	KIT,PLCG1,PLCG2
7_Member	GO Biological Processes	GO:0006816	calcium ion transport	-2.05508	-0.291426	3/434	3932,5335,5336	LCK,PLCG1,PLCG2
7_Member	GO Biological Processes	GO:0045088	regulation of innate immune response	-2.00189	-0.244252	3/454	3326,5336,29108	HSP90AB1,PLCG2,PYCARD
8_Summary	Canonical Pathways	M10	PID BCR 5PATHWAY	-6.31229	-3.78961	4/65	971,2113,5336,29760,3815,7462	CD72,ETS1,PLCG2,BLNK,KIT,LAT2
8_Member	Canonical Pathways	M10	PID BCR 5PATHWAY	-6.31229	-3.78961	4/65	971,2113,5336,29760	CD72,ETS1,PLCG2,BLNK
8_Member	KEGG Pathway	hsa04662	B cell receptor signaling pathway	-4.32681	-2.21067	3/71	971,5336,29760	CD72,PLCG2,BLNK
8_Member	GO Biological Processes	GO:0042113	B cell activation	-3.6367	-1.63513	4/310	3815,5336,7462,29760	KIT,PLCG2,LAT2,BLNK
8_Member	GO Biological Processes	GO:0030183	B cell differentiation	-3.53719	-1.56404	3/131	3815,5336,29760	KIT,PLCG2,BLNK
9_Summary	Canonical Pathways	M164	PID ERBB1 DOWNSTREAM PATHWAY	-5.47497	-3.14865	4/105	1956,2549,9047,10746	EGFR,GAB1,SH2D2A,MAP3K2
9_Member	Canonical Pathways	M164	PID ERBB1 DOWNSTREAM PATHWAY	-5.47497	-3.14865	4/105	1956,2549,9047,10746	EGFR,GAB1,SH2D2A,MAP3K2
10_Summary	GO Biological Processes	GO:0002366	leukocyte activation involved in immune response	-5.38948	-3.09724	7/709	1116,3326,3815,5336,7462,29108,114548,7422	CHI3L1,HSP90AB1,KIT,PLCG2,LAT2,PYCARD,NLRP3,VEGFA
10_Member	GO Biological Processes	GO:0002366	leukocyte activation involved in immune response	-5.38948	-3.09724	7/709	1116,3326,3815,5336,7462,29108,114548	CHI3L1,HSP90AB1,KIT,PLCG2,LAT2,PYCARD,NLRP3
10_Member	GO Biological Processes	GO:0002263	cell activation involved in immune response	-5.37339	-3.08928	7/713	1116,3326,3815,5336,7462,29108,114548	CHI3L1,HSP90AB1,KIT,PLCG2,LAT2,PYCARD,NLRP3
10_Member	GO Biological Processes	GO:0001816	cytokine production	-4.00472	-1.94003	6/792	1116,3326,3815,5336,29108,114548	CHI3L1,HSP90AB1,KIT,PLCG2,PYCARD,NLRP3
10_Member	GO Biological Processes	GO:0045055	regulated exocytosis	-3.99568	-1.93341	6/795	1116,3326,3815,7422,7462,29108	CHI3L1,HSP90AB1,KIT,VEGFA,LAT2,PYCARD
10_Member	GO Biological Processes	GO:0043299	leukocyte degranulation	-3.80062	-1.76863	5/536	1116,3326,3815,7462,29108	CHI3L1,HSP90AB1,KIT,LAT2,PYCARD
10_Member	GO Biological Processes	GO:0002275	myeloid cell activation involved in immune response	-3.7632	-1.73569	5/546	1116,3326,3815,7462,29108	CHI3L1,HSP90AB1,KIT,LAT2,PYCARD
10_Member	GO Biological Processes	GO:0002444	myeloid leukocyte mediated immunity	-3.7338	-1.71511	5/554	1116,3326,3815,7462,29108	CHI3L1,HSP90AB1,KIT,LAT2,PYCARD
10_Member	GO Biological Processes	GO:0002274	myeloid leukocyte activation	-3.40405	-1.45757	5/653	1116,3326,3815,7462,29108	CHI3L1,HSP90AB1,KIT,LAT2,PYCARD
11_Summary	KEGG Pathway	hsa05211	Renal cell carcinoma	-4.44188	-2.29753	3/65	2113,2549,7422,3815,367,3326	ETS1,GAB1,VEGFA,KIT,AR,HSP90AB1
11_Member	KEGG Pathway	hsa05211	Renal cell carcinoma	-4.44188	-2.29753	3/65	2113,2549,7422	ETS1,GAB1,VEGFA
11_Member	GO Biological Processes	GO:0030218	erythrocyte differentiation	-3.70379	-1.68944	3/115	2113,3815,7422	ETS1,KIT,VEGFA
11_Member	GO Biological Processes	GO:0034101	erythrocyte homeostasis	-3.61768	-1.62029	3/123	2113,3815,7422	ETS1,KIT,VEGFA
11_Member	GO Biological Processes	GO:0002262	myeloid cell homeostasis	-3.38187	-1.43724	3/148	2113,3815,7422	ETS1,KIT,VEGFA
11_Member	Reactome Gene Sets	R-HSA-2262752	Cellular responses to stress	-3.10429	-1.20835	4/429	367,2113,3326,7422	AR,ETS1,HSP90AB1,VEGFA
11_Member	Reactome Gene Sets	R-HSA-8953897	Cellular responses to external stimuli	-2.78006	-0.927647	4/525	367,2113,3326,7422	AR,ETS1,HSP90AB1,VEGFA
11_Member	GO Biological Processes	GO:0048872	homeostasis of number of cells	-2.73899	-0.891271	3/247	2113,3815,7422	ETS1,KIT,VEGFA
11_Member	GO Biological Processes	GO:0030099	myeloid cell differentiation	-2.09963	-0.331093	3/418	2113,3815,7422	ETS1,KIT,VEGFA
12_Summary	GO Biological Processes	GO:0032872	regulation of stress-activated MAPK cascade	-4.06359	-1.99108	4/240	1956,7422,10746,29108,3326,23616,5336,3815	EGFR,VEGFA,MAP3K2,PYCARD,HSP90AB1,SH3BP1,PLCG2,KIT
12_Member	GO Biological Processes	GO:0032872	regulation of stress-activated MAPK cascade	-4.06359	-1.99108	4/240	1956,7422,10746,29108	EGFR,VEGFA,MAP3K2,PYCARD
12_Member	GO Biological Processes	GO:0070302	regulation of stress-activated protein kinase signaling cascade	-4.04966	-1.98254	4/242	1956,7422,10746,29108	EGFR,VEGFA,MAP3K2,PYCARD
12_Member	GO Biological Processes	GO:0090066	regulation of anatomical structure size	-3.91354	-1.86082	5/507	1956,3326,7422,23616,29108	EGFR,HSP90AB1,VEGFA,SH3BP1,PYCARD
12_Member	GO Biological Processes	GO:0051403	stress-activated MAPK cascade	-3.75888	-1.73359	4/288	1956,7422,10746,29108	EGFR,VEGFA,MAP3K2,PYCARD
12_Member	GO Biological Processes	GO:0031098	stress-activated protein kinase signaling cascade	-3.59974	-1.61058	4/317	1956,7422,10746,29108	EGFR,VEGFA,MAP3K2,PYCARD
12_Member	GO Biological Processes	GO:0032535	regulation of cellular component size	-3.34527	-1.41154	4/370	3326,7422,23616,29108	HSP90AB1,VEGFA,SH3BP1,PYCARD
12_Member	GO Biological Processes	GO:0045807	positive regulation of endocytosis	-3.33144	-1.40129	3/154	5336,7422,29108	PLCG2,VEGFA,PYCARD
12_Member	GO Biological Processes	GO:0032874	positive regulation of stress-activated MAPK cascade	-3.19162	-1.27891	3/172	7422,10746,29108	VEGFA,MAP3K2,PYCARD
12_Member	GO Biological Processes	GO:0070304	positive regulation of stress-activated protein kinase signaling cascade	-3.1843	-1.27416	3/173	7422,10746,29108	VEGFA,MAP3K2,PYCARD
12_Member	GO Biological Processes	GO:0080135	regulation of cellular response to stress	-3.13299	-1.23042	5/749	1956,3326,7422,10746,29108	EGFR,HSP90AB1,VEGFA,MAP3K2,PYCARD
12_Member	GO Biological Processes	GO:0046328	regulation of JNK cascade	-3.09305	-1.20039	3/186	1956,10746,29108	EGFR,MAP3K2,PYCARD
12_Member	GO Biological Processes	GO:0007254	JNK cascade	-2.91151	-1.04113	3/215	1956,10746,29108	EGFR,MAP3K2,PYCARD
12_Member	GO Biological Processes	GO:0030100	regulation of endocytosis	-2.56257	-0.73358	3/285	5336,7422,29108	PLCG2,VEGFA,PYCARD
12_Member	GO Biological Processes	GO:0019221	cytokine-mediated signaling pathway	-2.12979	-0.360028	4/798	3326,3815,7422,29108	HSP90AB1,KIT,VEGFA,PYCARD
13_Summary	GO Biological Processes	GO:0042060	wound healing	-3.68699	-1.6748	5/567	1956,2064,2113,3932,5336,29108	EGFR,ERBB2,ETS1,LCK,PLCG2,PYCARD
13_Member	GO Biological Processes	GO:0042060	wound healing	-3.68699	-1.6748	5/567	1956,2064,2113,3932,5336	EGFR,ERBB2,ETS1,LCK,PLCG2
13_Member	GO Biological Processes	GO:0009611	response to wounding	-3.31775	-1.39291	5/682	1956,2064,2113,3932,5336	EGFR,ERBB2,ETS1,LCK,PLCG2
13_Member	GO Biological Processes	GO:0031349	positive regulation of defense response	-2.7831	-0.927952	4/524	1956,2113,5336,29108	EGFR,ETS1,PLCG2,PYCARD
14_Summary	GO Biological Processes	GO:0070661	leukocyte proliferation	-2.49975	-0.685996	3/300	2064,3815,29108,2549,23616	ERBB2,KIT,PYCARD,GAB1,SH3BP1
14_Member	GO Biological Processes	GO:0070661	leukocyte proliferation	-2.49975	-0.685996	3/300	2064,3815,29108	ERBB2,KIT,PYCARD
14_Member	GO Biological Processes	GO:0030036	actin cytoskeleton organization	-2.40412	-0.601129	4/667	2549,3815,23616,29108	GAB1,KIT,SH3BP1,PYCARD
14_Member	GO Biological Processes	GO:0030029	actin filament-based process	-2.20374	-0.427781	4/760	2549,3815,23616,29108	GAB1,KIT,SH3BP1,PYCARD
